# Supplementary material for: A Deep Learning Based Framework to Identify Undocumented Orphaned Oil and Gas Wells from Historical Maps: A Case Study for California and Oklahoma
Source: Environ Sci Technol. 2024 Dec 4;58(50):22194–203. doi: 10.1021/acs.est.4c04413 (PMC11656717; doi:10.1021/acs.est.4c04413)
Supplement: Supplementary file 1 — es4c04413_si_001.zip [file es4c04413_si_001.zip]

Archive with 9 entries (8 files):
- found_potential_UOWs/
- found_potential_UOWs/Oklahoma_OK_UOWs.csv
- found_potential_UOWs/Oklahoma_OK_UOWs.kml
- found_potential_UOWs/Osage_OK_UOWs.csv
- found_potential_UOWs/Los Angeles_CA_UOWs.csv
- found_potential_UOWs/Kern_CA_UOWs.csv
- found_potential_UOWs/Los Angeles_CA_UOWs.kml
- found_potential_UOWs/Osage_OK_UOWs.kml
- found_potential_UOWs/Kern_CA_UOWs.kml
