# Supplementary material for: A Deep Learning Based Framework to Identify Undocumented Orphaned Oil and Gas Wells from Historical Maps: A Case Study for California and Oklahoma
Source: Environ Sci Technol. 2024 Dec 4;58(50):22194–203. doi: 10.1021/acs.est.4c04413 (PMC11656717; doi:10.1021/acs.est.4c04413)
Supplement: Supplementary file 1 — es4c04413_si_001.zip [file es4c04413_si_001.zip › found_potential_UOWs/Oklahoma_OK_UOWs.csv]

Potential UOW id	Coordinates
OK_Arcadia_705348_1966_24000_geo_11	35.722216954177036,-97.29853263294221
OK_Arcadia_705348_1966_24000_geo_23	35.665386057541305,-97.37265483582424
OK_Bethany_705417_1966_24000_geo_3	35.607315908463036,-97.63623984500977
OK_Bethany_705417_1966_24000_geo_20	35.54214357103512,-97.63411871867967
OK_Bethany_705417_1966_24000_geo_21	35.53889481975129,-97.6298079566137
OK_Bethany_705416_1966_24000_geo_11	35.57170487645948,-97.64363302733476
OK_Bethany_800780_1966_24000_geo_7	35.59683108494757,-97.64078007350358
OK_Bethany_705415_1986_24000_geo_2	35.617775702699696,-97.70726243301723
OK_Bethany_705415_1986_24000_geo_4	35.6134372354289,-97.65242418040415
OK_Bethany_705415_1986_24000_geo_5	35.61126912490002,-97.74241257307347
OK_Bethany_705415_1986_24000_geo_7	35.60647619369435,-97.73071508906361
OK_Bethany_705415_1986_24000_geo_8	35.60469471410332,-97.73511753640423
OK_Bethany_705415_1986_24000_geo_10	35.59351873693015,-97.74746914131187
OK_Bethany_705415_1986_24000_geo_12	35.586618126801724,-97.74406842814184
OK_Bethany_705415_1986_24000_geo_13	35.57916600219406,-97.74187752911008
OK_Bethany_705415_1986_24000_geo_14	35.57553180127765,-97.69047563161124
OK_Bethany_705415_1986_24000_geo_17	35.568408613802234,-97.74311197385443
OK_Bethany_705415_1986_24000_geo_19	35.563766418190546,-97.71985697870332
OK_Bethany_705415_1986_24000_geo_20	35.56378768178375,-97.70700173214483
OK_Bethany_705415_1986_24000_geo_21	35.56355964487368,-97.73422773219573
OK_Bethany_705415_1986_24000_geo_22	35.56308565352671,-97.74747551758173
OK_Bethany_705415_1986_24000_geo_23	35.562932476822354,-97.74185059627354
OK_Bethany_705415_1986_24000_geo_24	35.56070322443404,-97.71563558209853
OK_Bethany_705415_1986_24000_geo_26	35.560112222831535,-97.72933081817737
OK_Bethany_705415_1986_24000_geo_27	35.55916479171208,-97.70266709111634
OK_Bethany_705415_1986_24000_geo_28	35.55915409298377,-97.71144632232601
OK_Bethany_705415_1986_24000_geo_30	35.55644091505774,-97.7340101621391
OK_Bethany_705415_1986_24000_geo_31	35.555557941277954,-97.7116136272345
OK_Bethany_705415_1986_24000_geo_32	35.55377148363824,-97.69407832317185
OK_Bethany_705415_1986_24000_geo_35	35.55278956717167,-97.6980858019879
OK_Bethany_705415_1986_24000_geo_36	35.55264524831022,-97.72811441537698
OK_Bethany_705415_1986_24000_geo_37	35.55244844776084,-97.7384867873503
OK_Bethany_705415_1986_24000_geo_67	35.52690129632385,-97.71683685055997
OK_Bethany_705415_1986_24000_geo_84	35.51351618803171,-97.70575499929478
OK_Bethany_705414_1995_24000_geo_14	35.56745629369429,-97.73417276387957
OK_Bethany_705414_1995_24000_geo_15	35.56654404223884,-97.72399593483044
OK_Bethany_705414_1995_24000_geo_21	35.562877399856085,-97.64106341843917
OK_Bethany_705414_1995_24000_geo_26	35.55697694562992,-97.7425712931001
OK_Bethany NE_705420_1966_24000_geo_18	35.72411748864839,-97.62284615096326
OK_Bethany NE_705420_1966_24000_geo_27	35.709321988803055,-97.61869583549749
OK_Bethany NE_705420_1966_24000_geo_50	35.694812437057365,-97.61861791600553
OK_Bethany NE_705420_1966_24000_geo_72	35.68276536769329,-97.52723012720894
OK_Bethany NE_705420_1966_24000_geo_76	35.68032901547188,-97.62305253156036
OK_Bethany NE_705420_1966_24000_geo_80	35.68027844982315,-97.59701455263279
OK_Bethany NE_705420_1966_24000_geo_81	35.67808884009246,-97.60906704821396
OK_Bethany NE_705420_1966_24000_geo_82	35.6776830062187,-97.5662103533861
OK_Bethany NE_705420_1966_24000_geo_83	35.676828282335286,-97.61845940256904
OK_Bethany NE_705420_1966_24000_geo_90	35.6731196843496,-97.6185241422746
OK_Bethany NE_705420_1966_24000_geo_106	35.664593588370856,-97.5783135138999
OK_Bethany NE_705420_1966_24000_geo_108	35.66284765579321,-97.57834309051218
OK_Bethany NE_705420_1966_24000_geo_112	35.66157904250494,-97.56380090468923
OK_Bethany NE_705420_1966_24000_geo_116	35.660111040927866,-97.58798463136918
OK_Bethany NE_705420_1966_24000_geo_121	35.65858756098848,-97.61854763149748
OK_Bethany NE_705420_1966_24000_geo_131	35.65583453049322,-97.5577121842936
OK_Bethany NE_705420_1966_24000_geo_133	35.65577204216535,-97.58052581182461
OK_Bethany NE_705420_1966_24000_geo_150	35.65229388052713,-97.55985902551988
OK_Bethany NE_705420_1966_24000_geo_167	35.64829540373332,-97.59964090815475
OK_Bethany NE_705420_1966_24000_geo_180	35.64493478547269,-97.58833130440773
OK_Bethany NE_705420_1966_24000_geo_191	35.64276491123093,-97.59856889390738
OK_Bethany NE_705420_1966_24000_geo_210	35.63891516203136,-97.59015406788325
OK_Bethany NE_705420_1966_24000_geo_220	35.63676428302182,-97.61422534057517
OK_Bethany NE_705420_1966_24000_geo_223	35.63592305157019,-97.59341345321415
OK_Bethany NE_705420_1966_24000_geo_227	35.63075466057453,-97.58323452242114
OK_Bethany NE_705419_1966_24000_geo_65	35.68789623461735,-97.50733197769638
OK_Bethany NE_705419_1966_24000_geo_125	35.658498951619,-97.623010010302
OK_Bethany NE_705419_1966_24000_geo_173	35.64734587331162,-97.53826937710048
OK_Bethany NE_705418_1966_24000_geo_5	35.74141939530674,-97.5083102263652
OK_Bethany NE_705418_1966_24000_geo_54	35.69245601702315,-97.52969325454646
OK_Bethany NE_705418_1966_24000_geo_121	35.65846598182265,-97.59128357896532
OK_Britton_705492_1951_24000_geo_14	35.60888222924504,-97.58464975367006
OK_Britton_705492_1951_24000_geo_31	35.58186621788834,-97.59569484088627
OK_Britton_705492_1951_24000_geo_45	35.56663726014179,-97.62224221977488
OK_Britton_705492_1951_24000_geo_51	35.53847922394488,-97.62238006046456
OK_Britton_705492_1951_24000_geo_58	35.51649695619625,-97.51083617163603
OK_Britton_705492_1951_24000_geo_61	35.514808149331536,-97.51110602947968
OK_Britton_705492_1951_24000_geo_62	35.51451769133055,-97.50828985373853
OK_Britton_800795_1951_24000_geo_7	35.609866604403564,-97.58527008683996
OK_Britton_705490_1951_24000_geo_41	35.54302827896862,-97.62125128984644
OK_Britton_705489_1986_24000_geo_2	35.62133734472115,-97.60605491439867
OK_Britton_705489_1986_24000_geo_23	35.57584318119607,-97.55572331722328
OK_Edmond_705791_1966_24000_geo_24	35.71933996168089,-97.45516022928825
OK_Edmond_705791_1966_24000_geo_31	35.71626178922498,-97.4628247612509
OK_Edmond_705791_1966_24000_geo_40	35.71283968262844,-97.44592949777807
OK_Edmond_705791_1966_24000_geo_48	35.71231355585311,-97.45530089829235
OK_Edmond_705791_1966_24000_geo_80	35.705227613188555,-97.43321248606976
OK_Edmond_705791_1966_24000_geo_136	35.68842897232779,-97.40188223747447
OK_Edmond_705791_1966_24000_geo_145	35.68382127881636,-97.40680778728472
OK_Edmond_705791_1966_24000_geo_148	35.68319880440497,-97.40763109718291
OK_Edmond_705791_1966_24000_geo_149	35.683196084995,-97.4370072745345
OK_Edmond_705791_1966_24000_geo_154	35.677846556439064,-97.4089029504296
OK_Edmond_705791_1966_24000_geo_166	35.65936716120541,-97.44334900510015
OK_Edmond_705791_1966_24000_geo_183	35.643930885916745,-97.44142748826977
OK_Harrah_706010_1956_24000_geo_0	35.38964163782345,-97.21943665297653
OK_Harrah_706009_1956_24000_geo_2	35.38981229651364,-97.21522373076294
OK_Horseshoe Lake_706080_1956_24000_geo_11	35.58067909578225,-97.16077782834583
OK_Jones_706122_1955_24000_geo_5	35.53400822531649,-97.34748830618106
OK_Luther_706288_1966_24000_geo_0	35.747412692447526,-97.17329612267807
OK_Luther_706288_1966_24000_geo_1	35.74725453797727,-97.1581545150144
OK_Luther_706288_1966_24000_geo_3	35.74454615599855,-97.16970229751874
OK_Luther_706288_1966_24000_geo_4	35.743703134178716,-97.16574876126053
OK_Luther_706288_1966_24000_geo_5	35.737173137935024,-97.21022439534073
OK_Luther_706288_1966_24000_geo_6	35.736945211967225,-97.2059246601153
OK_Luther_706288_1966_24000_geo_7	35.73547837576882,-97.156710026252
OK_Luther_706288_1966_24000_geo_8	35.73429258062512,-97.14218711181718
OK_Luther_706288_1966_24000_geo_9	35.7343038352607,-97.12572268212745
OK_Luther_706288_1966_24000_geo_10	35.73371212148504,-97.2096749863129
OK_Luther_706288_1966_24000_geo_11	35.73365906788682,-97.19684944778396
OK_Luther_706288_1966_24000_geo_13	35.733603056963545,-97.20517142575297
OK_Luther_706288_1966_24000_geo_14	35.733365582485476,-97.20101600839652
OK_Luther_706288_1966_24000_geo_15	35.73278865114739,-97.1697498255813
OK_Luther_706288_1966_24000_geo_17	35.73043376619046,-97.16060887920293
OK_Luther_706288_1966_24000_geo_19	35.73034309372946,-97.16539301331687
OK_Luther_706288_1966_24000_geo_21	35.73026988763458,-97.20544021184128
OK_Luther_706288_1966_24000_geo_22	35.7301061999026,-97.19657950208462
OK_Luther_706288_1966_24000_geo_23	35.73013399312083,-97.19217724301029
OK_Luther_706288_1966_24000_geo_27	35.72649865558578,-97.18767201027282
OK_Luther_706288_1966_24000_geo_28	35.726123242348585,-97.1923117602511
OK_Luther_706288_1966_24000_geo_34	35.716959336145514,-97.24787872039829
OK_Luther_706288_1966_24000_geo_39	35.70910411179631,-97.12630348638434
OK_Luther_706288_1966_24000_geo_55	35.68587599796793,-97.16228307721273
OK_Luther_706288_1966_24000_geo_66	35.67408092303991,-97.24063221546783
OK_Luther_800924_1966_24000_geo_0	35.749918708891826,-97.15527976711395
OK_Luther_800924_1966_24000_geo_3	35.74739490291625,-97.17720698757063
OK_Luther_800924_1966_24000_geo_13	35.733600085355064,-97.15169248967521
OK_Luther_800924_1966_24000_geo_25	35.729996989168896,-97.18792285955975
OK_Midwest City_706371_1956_24000_geo_3	35.4716277879005,-97.45803101466375
OK_Midwest City_706371_1956_24000_geo_42	35.44145623962275,-97.49714368535423
OK_Midwest City_706371_1956_24000_geo_49	35.43440116839698,-97.44883143212428
OK_Midwest City_706371_1956_24000_geo_50	35.43399453383601,-97.43981350194217
OK_Midwest City_706371_1956_24000_geo_95	35.405265958214365,-97.49725106770369
OK_Midwest City_706371_1956_24000_geo_98	35.40390332634556,-97.49964361788481
OK_Midwest City_706371_1956_24000_geo_124	35.39533935955481,-97.48747087166608
OK_Midwest City_706371_1956_24000_geo_127	35.39464504662275,-97.45340351540968
OK_Midwest City_706370_1956_24000_geo_6	35.46797906852932,-97.47168245839171
OK_Midwest City_706370_1956_24000_geo_7	35.467447245942466,-97.49678962355529
OK_Midwest City_706370_1956_24000_geo_65	35.40565363236698,-97.49536828543486
OK_Midwest City_706368_1986_24000_geo_1	35.49827854172016,-97.48382129662211
OK_Midwest City_706368_1986_24000_geo_2	35.49829719423532,-97.48316951570408
OK_Midwest City_706368_1986_24000_geo_8	35.49104092791401,-97.40097977315921
OK_Midwest City_706368_1986_24000_geo_27	35.426270594206805,-97.39503866731867
OK_Midwest City_706368_1986_24000_geo_32	35.40905266684587,-97.40301770806742
OK_Midwest City_706368_1986_24000_geo_47	35.39539361226793,-97.47732783407167
OK_Midwest City_706368_1986_24000_geo_62	35.38790507262423,-97.48572548015292
OK_Midwest City_706368_1986_24000_geo_63	35.387903838053354,-97.45975961875146
OK_Midwest City_706368_1986_24000_geo_64	35.38769806315176,-97.47506123718605
OK_Midwest City_706367_1995_24000_geo_43	35.39636108226832,-97.39487173382018
OK_Mustang_706423_1986_24000_geo_13	35.49121035771843,-97.73165213269236
OK_Mustang_706423_1986_24000_geo_19	35.479255236174154,-97.7490815319521
OK_Mustang_706423_1986_24000_geo_33	35.46730073334318,-97.72662807244944
OK_Mustang_706423_1986_24000_geo_36	35.46613127714637,-97.67634920303307
OK_Mustang_706423_1986_24000_geo_58	35.45153760085968,-97.67044408735853
OK_Mustang_706423_1986_24000_geo_69	35.44350437375639,-97.66150730191302
OK_Mustang_706423_1986_24000_geo_74	35.439684194804805,-97.69351091580067
OK_Mustang_706423_1986_24000_geo_75	35.43884514833982,-97.63447012180124
OK_Mustang_706423_1986_24000_geo_82	35.43337461556555,-97.65037275656357
OK_Mustang_706423_1986_24000_geo_85	35.426388063509805,-97.6429216088195
OK_Mustang_706423_1986_24000_geo_87	35.4259531453495,-97.70987850661444
OK_Mustang_706423_1986_24000_geo_93	35.408210348881944,-97.63931833796153
OK_Mustang_706423_1986_24000_geo_98	35.40544922422355,-97.6299595489424
OK_Mustang_706423_1986_24000_geo_115	35.38727783947869,-97.63957875805345
OK_Mustang_706423_1986_24000_geo_117	35.38577651660273,-97.65560296085597
OK_Mustang_706423_1986_24000_geo_122	35.38228470558907,-97.65551469824524
OK_Mustang_706423_1986_24000_geo_124	35.37932328718386,-97.64737041129081
OK_Mustang_706423_1986_24000_geo_126	35.3790530468558,-97.70564589207116
OK_Mustang_706423_1986_24000_geo_127	35.37884699980785,-97.65194831029531
OK_Mustang_706423_1986_24000_geo_128	35.37829810655574,-97.6608345180651
OK_Mustang_706423_1986_24000_geo_129	35.37820497601639,-97.65598767839184
OK_Oklahoma City_706496_1956_24000_geo_6	35.494511892474314,-97.50805817171833
OK_Oklahoma City_706496_1956_24000_geo_9	35.492976433947995,-97.50549189259044
OK_Oklahoma City_706496_1956_24000_geo_11	35.49251316886795,-97.50823500826753
OK_Oklahoma City_706496_1956_24000_geo_12	35.49182031986591,-97.61599872868415
OK_Oklahoma City_706496_1956_24000_geo_15	35.49062930869332,-97.50623148411836
OK_Oklahoma City_706496_1956_24000_geo_16	35.49048780506583,-97.50139370853526
OK_Oklahoma City_706496_1956_24000_geo_26	35.47101096495311,-97.50131269130108
OK_Oklahoma City_706496_1956_24000_geo_33	35.46394887480565,-97.50406229629218
OK_Oklahoma City_706495_1956_24000_geo_0	35.49627583165612,-97.5106902739459
OK_Oklahoma City_706494_1956_24000_geo_10	35.49097696661613,-97.51103877466595
OK_Oklahoma City_706494_1956_24000_geo_14	35.48961879803479,-97.50452318477495
OK_Oklahoma City_706494_1956_24000_geo_29	35.465131745898674,-97.50395860268966
OK_Oklahoma City_706494_1956_24000_geo_39	35.40950919902049,-97.5032156087555
OK_Oklahoma City_706493_1986_24000_geo_6	35.49356010142124,-97.50392232602069
OK_Oklahoma City_706493_1986_24000_geo_8	35.492879973272764,-97.50136536122443
OK_Oklahoma City_706492_1995_24000_geo_16	35.491437723687575,-97.50770048665842
OK_Piedmont_706577_1966_24000_geo_2	35.74951110534744,-97.63328492088192
OK_Piedmont_706577_1966_24000_geo_18	35.73569957871479,-97.64083402872036
OK_Piedmont_706577_1966_24000_geo_20	35.733089079411364,-97.67716300023933
OK_Piedmont_706577_1966_24000_geo_29	35.72421375818784,-97.69907230451128
OK_Piedmont_706577_1966_24000_geo_30	35.724143542910284,-97.64963708626736
OK_Piedmont_706577_1966_24000_geo_31	35.72411899658292,-97.63179530522132
OK_Piedmont_706577_1966_24000_geo_32	35.724029867071394,-97.67179445638254
OK_Piedmont_706577_1966_24000_geo_33	35.720124722050286,-97.64964234290281
OK_Piedmont_706577_1966_24000_geo_34	35.72010771257305,-97.65415634437952
OK_Piedmont_706577_1966_24000_geo_42	35.71465086975312,-97.66131875556962
OK_Piedmont_706577_1966_24000_geo_43	35.71289801006495,-97.64519789551318
OK_Piedmont_706577_1966_24000_geo_45	35.71288114908937,-97.64965535076917
OK_Piedmont_706577_1966_24000_geo_47	35.70926272276381,-97.64521103734725
OK_Piedmont_706577_1966_24000_geo_50	35.706960160982476,-97.66152670299647
OK_Piedmont_706577_1966_24000_geo_51	35.70569036470786,-97.64071259761786
OK_Piedmont_706577_1966_24000_geo_59	35.698317972899126,-97.69352132758752
OK_Piedmont_706577_1966_24000_geo_60	35.698261770108765,-97.64551074243191
OK_Piedmont_706577_1966_24000_geo_62	35.69796959303264,-97.70277293503405
OK_Piedmont_706577_1966_24000_geo_63	35.697902071858344,-97.67632927758594
OK_Piedmont_706577_1966_24000_geo_72	35.687762300358706,-97.63144095495795
OK_Piedmont_706577_1966_24000_geo_74	35.68743052983172,-97.64095935341021
OK_Piedmont_706577_1966_24000_geo_78	35.68042013921371,-97.62745977386066
OK_Piedmont_706577_1966_24000_geo_80	35.68032195277883,-97.63183854957626
OK_Piedmont_706577_1966_24000_geo_81	35.68025404319296,-97.64523915339508
OK_Piedmont_706577_1966_24000_geo_82	35.67664986783931,-97.66246836707354
OK_Piedmont_706577_1966_24000_geo_88	35.67298115176437,-97.66335980180322
OK_Piedmont_706577_1966_24000_geo_89	35.67301215974555,-97.62745408909362
OK_Piedmont_706577_1966_24000_geo_90	35.6696187284496,-97.64519652585994
OK_Piedmont_706577_1966_24000_geo_91	35.669424197419005,-97.63201106455
OK_Piedmont_706577_1966_24000_geo_92	35.66939658998067,-97.65406513314366
OK_Piedmont_706577_1966_24000_geo_93	35.669386008993555,-97.6274680211227
OK_Piedmont_706577_1966_24000_geo_94	35.6693620312986,-97.66295274918423
OK_Piedmont_706577_1966_24000_geo_95	35.66934047713891,-97.64998045162571
OK_Piedmont_706577_1966_24000_geo_96	35.66578600252299,-97.645134541767
OK_Piedmont_706577_1966_24000_geo_97	35.66570879904938,-97.67218555342825
OK_Piedmont_706577_1966_24000_geo_98	35.66442739143121,-97.63875090426085
OK_Piedmont_706577_1966_24000_geo_100	35.66210061138756,-97.63651565461392
OK_Piedmont_706577_1966_24000_geo_101	35.65867086923527,-97.65874882891802
OK_Piedmont_706577_1966_24000_geo_102	35.658544149359486,-97.62746490001865
OK_Piedmont_706577_1966_24000_geo_104	35.658474974271414,-97.63647476854356
OK_Piedmont_706577_1966_24000_geo_105	35.6546651212568,-97.6543671092377
OK_Piedmont_706577_1966_24000_geo_106	35.65127951462468,-97.62839982214352
OK_Piedmont_706577_1966_24000_geo_108	35.64767138492667,-97.64065497126248
OK_Piedmont_706577_1966_24000_geo_109	35.647627243188886,-97.64519856068057
OK_Piedmont_706577_1966_24000_geo_113	35.643568589386376,-97.63828075162034
OK_Piedmont_706577_1966_24000_geo_114	35.64036997106965,-97.6629881462582
OK_Piedmont_706577_1966_24000_geo_116	35.640356582602784,-97.6452135974966
OK_Piedmont_706577_1966_24000_geo_121	35.63264125135608,-97.63228493189524
OK_Piedmont_706576_1966_24000_geo_43	35.72413750506907,-97.66748848108779
OK_Piedmont_706576_1966_24000_geo_44	35.724144383711334,-97.65417213312526
OK_Piedmont_706576_1966_24000_geo_46	35.724110741386326,-97.63626125062962
OK_Piedmont_706576_1966_24000_geo_47	35.72405113401141,-97.62730973166379
OK_Piedmont_706576_1966_24000_geo_48	35.724085056061426,-97.64071933838552
OK_Piedmont_706576_1966_24000_geo_49	35.72007184059163,-97.66746703162838
OK_Piedmont_706576_1966_24000_geo_62	35.71265999915523,-97.62738564786295
OK_Piedmont_706576_1966_24000_geo_70	35.69847865852104,-97.63188832321242
OK_Piedmont_706576_1966_24000_geo_86	35.68405651786284,-97.6319544299757
OK_Piedmont_706576_1966_24000_geo_95	35.67308958825297,-97.64079218891372
OK_Piedmont_706576_1966_24000_geo_102	35.66583365799325,-97.6321111744408
OK_Piedmont_706576_1966_24000_geo_107	35.66288191991251,-97.6457257819992
OK_Piedmont_706576_1966_24000_geo_110	35.661391205841944,-97.65376999982199
OK_Piedmont_706576_1966_24000_geo_115	35.654946913192795,-97.66337676053045
OK_Piedmont_706576_1966_24000_geo_121	35.64763862936451,-97.65866709848933
OK_Piedmont_706576_1966_24000_geo_123	35.647628135347176,-97.62781747116125
OK_Piedmont_706576_1966_24000_geo_127	35.64039337780956,-97.6275294531125
OK_Piedmont_706576_1966_24000_geo_130	35.63673939099895,-97.6497421392384
OK_Piedmont_706576_1966_24000_geo_133	35.6288095213809,-97.65012719903032
OK_Piedmont_706575_1966_24000_geo_54	35.705541219165596,-97.63646569094574
OK_Piedmont_706575_1966_24000_geo_59	35.69840692842559,-97.66287328996533
OK_Piedmont_706575_1966_24000_geo_61	35.69831442641858,-97.65854016742996
OK_Piedmont_706575_1966_24000_geo_72	35.68757119497718,-97.62736300004042
OK_Piedmont_706575_1966_24000_geo_76	35.68387765448095,-97.64081182518105
OK_Piedmont_706575_1966_24000_geo_77	35.68385757828417,-97.63638967850072
OK_Piedmont_706575_1966_24000_geo_79	35.68067995816071,-97.70532524328573
OK_Piedmont_706575_1966_24000_geo_102	35.65493581109543,-97.6274323043553
OK_Piedmont_706575_1966_24000_geo_107	35.651192717857384,-97.65869172282463
OK_Piedmont_706575_1966_24000_geo_114	35.64401117221593,-97.64956269688889
OK_Spencer_706831_1956_24000_geo_0	35.62234832422554,-97.3850875492204
OK_Spencer_706831_1956_24000_geo_17	35.57106304618442,-97.44647686952726
OK_Spencer_706831_1956_24000_geo_60	35.55021437226626,-97.41870069980519
OK_Spencer_706831_1956_24000_geo_64	35.54840217411018,-97.45844154010858
OK_Spencer_706831_1956_24000_geo_67	35.54687563302625,-97.42303395843622
OK_Spencer_706831_1956_24000_geo_110	35.52151025124653,-97.42296382935967
OK_Spencer_706831_1956_24000_geo_120	35.51751618959855,-97.41316774580984
OK_Spencer_706831_1956_24000_geo_139	35.50023982261499,-97.49562914577712
OK_Spencer_706830_1956_24000_geo_3	35.586701261029596,-97.46592988586796
OK_Spencer_706830_1956_24000_geo_112	35.52121497475751,-97.39527248032195
OK_Spencer_706829_1956_24000_geo_80	35.537538970236746,-97.44333545621163
OK_Spencer_706829_1956_24000_geo_92	35.53042869723618,-97.46968299844713
OK_Spencer_706829_1956_24000_geo_93	35.530428836708985,-97.46916768782836
OK_Spencer_706829_1956_24000_geo_94	35.53013531915927,-97.47093754623799
OK_Spencer_706828_1986_24000_geo_1	35.590657784053,-97.47424532329896
