# Supplementary material for: A Deep Learning Based Framework to Identify Undocumented Orphaned Oil and Gas Wells from Historical Maps: A Case Study for California and Oklahoma
Source: Environ Sci Technol. 2024 Dec 4;58(50):22194–203. doi: 10.1021/acs.est.4c04413 (PMC11656717; doi:10.1021/acs.est.4c04413)
Supplement: Supplementary file 1 — es4c04413_si_001.zip [file es4c04413_si_001.zip › found_potential_UOWs/Oklahoma_OK_UOWs.kml]

<?xml version="1.0" encoding="UTF-8"?>
<kml xmlns="http://www.opengis.net/kml/2.2" xmlns:gx="http://www.google.com/kml/ext/2.2">
    <Document id="18437">
        <Placemark id="18439">
            <name>OK_Arcadia_705348_1966_24000_geo_11</name>
            <description>OK_Arcadia</description>
            <Point id="18438">
                <coordinates>-97.29853263294221,35.722216954177036,0.0</coordinates>
            </Point>
        </Placemark>
        <Placemark id="18441">
            <name>OK_Arcadia_705348_1966_24000_geo_23</name>
            <description>OK_Arcadia</description>
            <Point id="18440">
                <coordinates>-97.37265483582424,35.665386057541305,0.0</coordinates>
            </Point>
        </Placemark>
        <Placemark id="18443">
            <name>OK_Bethany_705417_1966_24000_geo_3</name>
            <description>OK_Bethany</description>
            <Point id="18442">
                <coordinates>-97.63623984500977,35.607315908463036,0.0</coordinates>
            </Point>
        </Placemark>
        <Placemark id="18445">
            <name>OK_Bethany_705417_1966_24000_geo_20</name>
            <description>OK_Bethany</description>
            <Point id="18444">
                <coordinates>-97.63411871867967,35.54214357103512,0.0</coordinates>
            </Point>
        </Placemark>
        <Placemark id="18447">
            <name>OK_Bethany_705417_1966_24000_geo_21</name>
            <description>OK_Bethany</description>
            <Point id="18446">
                <coordinates>-97.6298079566137,35.53889481975129,0.0</coordinates>
            </Point>
        </Placemark>
        <Placemark id="18449">
            <name>OK_Bethany_705416_1966_24000_geo_11</name>
            <description>OK_Bethany</description>
            <Point id="18448">
                <coordinates>-97.64363302733476,35.57170487645948,0.0</coordinates>
            </Point>
        </Placemark>
        <Placemark id="18451">
            <name>OK_Bethany_800780_1966_24000_geo_7</name>
            <description>OK_Bethany</description>
            <Point id="18450">
                <coordinates>-97.64078007350358,35.59683108494757,0.0</coordinates>
            </Point>
        </Placemark>
        <Placemark id="18453">
            <name>OK_Bethany_705415_1986_24000_geo_2</name>
            <description>OK_Bethany</description>
            <Point id="18452">
                <coordinates>-97.70726243301723,35.617775702699696,0.0</coordinates>
            </Point>
        </Placemark>
        <Placemark id="18455">
            <name>OK_Bethany_705415_1986_24000_geo_4</name>
            <description>OK_Bethany</description>
            <Point id="18454">
                <coordinates>-97.65242418040415,35.6134372354289,0.0</coordinates>
            </Point>
        </Placemark>
        <Placemark id="18457">
            <name>OK_Bethany_705415_1986_24000_geo_5</name>
            <description>OK_Bethany</description>
            <Point id="18456">
                <coordinates>-97.74241257307347,35.61126912490002,0.0</coordinates>
            </Point>
        </Placemark>
        <Placemark id="18459">
            <name>OK_Bethany_705415_1986_24000_geo_7</name>
            <description>OK_Bethany</description>
            <Point id="18458">
                <coordinates>-97.73071508906361,35.60647619369435,0.0</coordinates>
            </Point>
        </Placemark>
        <Placemark id="18461">
            <name>OK_Bethany_705415_1986_24000_geo_8</name>
            <description>OK_Bethany</description>
            <Point id="18460">
                <coordinates>-97.73511753640423,35.60469471410332,0.0</coordinates>
            </Point>
        </Placemark>
        <Placemark id="18463">
            <name>OK_Bethany_705415_1986_24000_geo_10</name>
            <description>OK_Bethany</description>
            <Point id="18462">
                <coordinates>-97.74746914131187,35.59351873693015,0.0</coordinates>
            </Point>
        </Placemark>
        <Placemark id="18465">
            <name>OK_Bethany_705415_1986_24000_geo_12</name>
            <description>OK_Bethany</description>
            <Point id="18464">
                <coordinates>-97.74406842814184,35.586618126801724,0.0</coordinates>
            </Point>
        </Placemark>
        <Placemark id="18467">
            <name>OK_Bethany_705415_1986_24000_geo_13</name>
            <description>OK_Bethany</description>
            <Point id="18466">
                <coordinates>-97.74187752911008,35.57916600219406,0.0</coordinates>
            </Point>
        </Placemark>
        <Placemark id="18469">
            <name>OK_Bethany_705415_1986_24000_geo_14</name>
            <description>OK_Bethany</description>
            <Point id="18468">
                <coordinates>-97.69047563161124,35.57553180127765,0.0</coordinates>
            </Point>
        </Placemark>
        <Placemark id="18471">
            <name>OK_Bethany_705415_1986_24000_geo_17</name>
            <description>OK_Bethany</description>
            <Point id="18470">
                <coordinates>-97.74311197385443,35.568408613802234,0.0</coordinates>
            </Point>
        </Placemark>
        <Placemark id="18473">
            <name>OK_Bethany_705415_1986_24000_geo_19</name>
            <description>OK_Bethany</description>
            <Point id="18472">
                <coordinates>-97.71985697870332,35.563766418190546,0.0</coordinates>
            </Point>
        </Placemark>
        <Placemark id="18475">
            <name>OK_Bethany_705415_1986_24000_geo_20</name>
            <description>OK_Bethany</description>
            <Point id="18474">
                <coordinates>-97.70700173214483,35.56378768178375,0.0</coordinates>
            </Point>
        </Placemark>
        <Placemark id="18477">
            <name>OK_Bethany_705415_1986_24000_geo_21</name>
            <description>OK_Bethany</description>
            <Point id="18476">
                <coordinates>-97.73422773219573,35.56355964487368,0.0</coordinates>
            </Point>
        </Placemark>
        <Placemark id="18479">
            <name>OK_Bethany_705415_1986_24000_geo_22</name>
            <description>OK_Bethany</description>
            <Point id="18478">
                <coordinates>-97.74747551758173,35.56308565352671,0.0</coordinates>
            </Point>
        </Placemark>
        <Placemark id="18481">
            <name>OK_Bethany_705415_1986_24000_geo_23</name>
            <description>OK_Bethany</description>
            <Point id="18480">
                <coordinates>-97.74185059627354,35.562932476822354,0.0</coordinates>
            </Point>
        </Placemark>
        <Placemark id="18483">
            <name>OK_Bethany_705415_1986_24000_geo_24</name>
            <description>OK_Bethany</description>
            <Point id="18482">
                <coordinates>-97.71563558209853,35.56070322443404,0.0</coordinates>
            </Point>
        </Placemark>
        <Placemark id="18485">
            <name>OK_Bethany_705415_1986_24000_geo_26</name>
            <description>OK_Bethany</description>
            <Point id="18484">
                <coordinates>-97.72933081817737,35.560112222831535,0.0</coordinates>
            </Point>
        </Placemark>
        <Placemark id="18487">
            <name>OK_Bethany_705415_1986_24000_geo_27</name>
            <description>OK_Bethany</description>
            <Point id="18486">
                <coordinates>-97.70266709111634,35.55916479171208,0.0</coordinates>
            </Point>
        </Placemark>
        <Placemark id="18489">
            <name>OK_Bethany_705415_1986_24000_geo_28</name>
            <description>OK_Bethany</description>
            <Point id="18488">
                <coordinates>-97.71144632232601,35.55915409298377,0.0</coordinates>
            </Point>
        </Placemark>
        <Placemark id="18491">
            <name>OK_Bethany_705415_1986_24000_geo_30</name>
            <description>OK_Bethany</description>
            <Point id="18490">
                <coordinates>-97.7340101621391,35.55644091505774,0.0</coordinates>
            </Point>
        </Placemark>
        <Placemark id="18493">
            <name>OK_Bethany_705415_1986_24000_geo_31</name>
            <description>OK_Bethany</description>
            <Point id="18492">
                <coordinates>-97.7116136272345,35.555557941277954,0.0</coordinates>
            </Point>
        </Placemark>
        <Placemark id="18495">
            <name>OK_Bethany_705415_1986_24000_geo_32</name>
            <description>OK_Bethany</description>
            <Point id="18494">
                <coordinates>-97.69407832317185,35.55377148363824,0.0</coordinates>
            </Point>
        </Placemark>
        <Placemark id="18497">
            <name>OK_Bethany_705415_1986_24000_geo_35</name>
            <description>OK_Bethany</description>
            <Point id="18496">
                <coordinates>-97.6980858019879,35.55278956717167,0.0</coordinates>
            </Point>
        </Placemark>
        <Placemark id="18499">
            <name>OK_Bethany_705415_1986_24000_geo_36</name>
            <description>OK_Bethany</description>
            <Point id="18498">
                <coordinates>-97.72811441537698,35.55264524831022,0.0</coordinates>
            </Point>
        </Placemark>
        <Placemark id="18501">
            <name>OK_Bethany_705415_1986_24000_geo_37</name>
            <description>OK_Bethany</description>
            <Point id="18500">
                <coordinates>-97.7384867873503,35.55244844776084,0.0</coordinates>
            </Point>
        </Placemark>
        <Placemark id="18503">
            <name>OK_Bethany_705415_1986_24000_geo_67</name>
            <description>OK_Bethany</description>
            <Point id="18502">
                <coordinates>-97.71683685055997,35.52690129632385,0.0</coordinates>
            </Point>
        </Placemark>
        <Placemark id="18505">
            <name>OK_Bethany_705415_1986_24000_geo_84</name>
            <description>OK_Bethany</description>
            <Point id="18504">
                <coordinates>-97.70575499929478,35.51351618803171,0.0</coordinates>
            </Point>
        </Placemark>
        <Placemark id="18507">
            <name>OK_Bethany_705414_1995_24000_geo_14</name>
            <description>OK_Bethany</description>
            <Point id="18506">
                <coordinates>-97.73417276387957,35.56745629369429,0.0</coordinates>
            </Point>
        </Placemark>
        <Placemark id="18509">
            <name>OK_Bethany_705414_1995_24000_geo_15</name>
            <description>OK_Bethany</description>
            <Point id="18508">
                <coordinates>-97.72399593483044,35.56654404223884,0.0</coordinates>
            </Point>
        </Placemark>
        <Placemark id="18511">
            <name>OK_Bethany_705414_1995_24000_geo_21</name>
            <description>OK_Bethany</description>
            <Point id="18510">
                <coordinates>-97.64106341843917,35.562877399856085,0.0</coordinates>
            </Point>
        </Placemark>
        <Placemark id="18513">
            <name>OK_Bethany_705414_1995_24000_geo_26</name>
            <description>OK_Bethany</description>
            <Point id="18512">
                <coordinates>-97.7425712931001,35.55697694562992,0.0</coordinates>
            </Point>
        </Placemark>
        <Placemark id="18515">
            <name>OK_Bethany NE_705420_1966_24000_geo_18</name>
            <description>OK_Bethany NE</description>
            <Point id="18514">
                <coordinates>-97.62284615096326,35.72411748864839,0.0</coordinates>
            </Point>
        </Placemark>
        <Placemark id="18517">
            <name>OK_Bethany NE_705420_1966_24000_geo_27</name>
            <description>OK_Bethany NE</description>
            <Point id="18516">
                <coordinates>-97.61869583549749,35.709321988803055,0.0</coordinates>
            </Point>
        </Placemark>
        <Placemark id="18519">
            <name>OK_Bethany NE_705420_1966_24000_geo_50</name>
            <description>OK_Bethany NE</description>
            <Point id="18518">
                <coordinates>-97.61861791600553,35.694812437057365,0.0</coordinates>
            </Point>
        </Placemark>
        <Placemark id="18521">
            <name>OK_Bethany NE_705420_1966_24000_geo_72</name>
            <description>OK_Bethany NE</description>
            <Point id="18520">
                <coordinates>-97.52723012720894,35.68276536769329,0.0</coordinates>
            </Point>
        </Placemark>
        <Placemark id="18523">
            <name>OK_Bethany NE_705420_1966_24000_geo_76</name>
            <description>OK_Bethany NE</description>
            <Point id="18522">
                <coordinates>-97.62305253156036,35.68032901547188,0.0</coordinates>
            </Point>
        </Placemark>
        <Placemark id="18525">
            <name>OK_Bethany NE_705420_1966_24000_geo_80</name>
            <description>OK_Bethany NE</description>
            <Point id="18524">
                <coordinates>-97.59701455263279,35.68027844982315,0.0</coordinates>
            </Point>
        </Placemark>
        <Placemark id="18527">
            <name>OK_Bethany NE_705420_1966_24000_geo_81</name>
            <description>OK_Bethany NE</description>
            <Point id="18526">
                <coordinates>-97.60906704821396,35.67808884009246,0.0</coordinates>
            </Point>
        </Placemark>
        <Placemark id="18529">
            <name>OK_Bethany NE_705420_1966_24000_geo_82</name>
            <description>OK_Bethany NE</description>
            <Point id="18528">
                <coordinates>-97.5662103533861,35.6776830062187,0.0</coordinates>
            </Point>
        </Placemark>
        <Placemark id="18531">
            <name>OK_Bethany NE_705420_1966_24000_geo_83</name>
            <description>OK_Bethany NE</description>
            <Point id="18530">
                <coordinates>-97.61845940256904,35.676828282335286,0.0</coordinates>
            </Point>
        </Placemark>
        <Placemark id="18533">
            <name>OK_Bethany NE_705420_1966_24000_geo_90</name>
            <description>OK_Bethany NE</description>
            <Point id="18532">
                <coordinates>-97.6185241422746,35.6731196843496,0.0</coordinates>
            </Point>
        </Placemark>
        <Placemark id="18535">
            <name>OK_Bethany NE_705420_1966_24000_geo_106</name>
            <description>OK_Bethany NE</description>
            <Point id="18534">
                <coordinates>-97.5783135138999,35.664593588370856,0.0</coordinates>
            </Point>
        </Placemark>
        <Placemark id="18537">
            <name>OK_Bethany NE_705420_1966_24000_geo_108</name>
            <description>OK_Bethany NE</description>
            <Point id="18536">
                <coordinates>-97.57834309051218,35.66284765579321,0.0</coordinates>
            </Point>
        </Placemark>
        <Placemark id="18539">
            <name>OK_Bethany NE_705420_1966_24000_geo_112</name>
            <description>OK_Bethany NE</description>
            <Point id="18538">
                <coordinates>-97.56380090468923,35.66157904250494,0.0</coordinates>
            </Point>
        </Placemark>
        <Placemark id="18541">
            <name>OK_Bethany NE_705420_1966_24000_geo_116</name>
            <description>OK_Bethany NE</description>
            <Point id="18540">
                <coordinates>-97.58798463136918,35.660111040927866,0.0</coordinates>
            </Point>
        </Placemark>
        <Placemark id="18543">
            <name>OK_Bethany NE_705420_1966_24000_geo_121</name>
            <description>OK_Bethany NE</description>
            <Point id="18542">
                <coordinates>-97.61854763149748,35.65858756098848,0.0</coordinates>
            </Point>
        </Placemark>
        <Placemark id="18545">
            <name>OK_Bethany NE_705420_1966_24000_geo_131</name>
            <description>OK_Bethany NE</description>
            <Point id="18544">
                <coordinates>-97.5577121842936,35.65583453049322,0.0</coordinates>
            </Point>
        </Placemark>
        <Placemark id="18547">
            <name>OK_Bethany NE_705420_1966_24000_geo_133</name>
            <description>OK_Bethany NE</description>
            <Point id="18546">
                <coordinates>-97.58052581182461,35.65577204216535,0.0</coordinates>
            </Point>
        </Placemark>
        <Placemark id="18549">
            <name>OK_Bethany NE_705420_1966_24000_geo_150</name>
            <description>OK_Bethany NE</description>
            <Point id="18548">
                <coordinates>-97.55985902551988,35.65229388052713,0.0</coordinates>
            </Point>
        </Placemark>
        <Placemark id="18551">
            <name>OK_Bethany NE_705420_1966_24000_geo_167</name>
            <description>OK_Bethany NE</description>
            <Point id="18550">
                <coordinates>-97.59964090815475,35.64829540373332,0.0</coordinates>
            </Point>
        </Placemark>
        <Placemark id="18553">
            <name>OK_Bethany NE_705420_1966_24000_geo_180</name>
            <description>OK_Bethany NE</description>
            <Point id="18552">
                <coordinates>-97.58833130440773,35.64493478547269,0.0</coordinates>
            </Point>
        </Placemark>
        <Placemark id="18555">
            <name>OK_Bethany NE_705420_1966_24000_geo_191</name>
            <description>OK_Bethany NE</description>
            <Point id="18554">
                <coordinates>-97.59856889390738,35.64276491123093,0.0</coordinates>
            </Point>
        </Placemark>
        <Placemark id="18557">
            <name>OK_Bethany NE_705420_1966_24000_geo_210</name>
            <description>OK_Bethany NE</description>
            <Point id="18556">
                <coordinates>-97.59015406788325,35.63891516203136,0.0</coordinates>
            </Point>
        </Placemark>
        <Placemark id="18559">
            <name>OK_Bethany NE_705420_1966_24000_geo_220</name>
            <description>OK_Bethany NE</description>
            <Point id="18558">
                <coordinates>-97.61422534057517,35.63676428302182,0.0</coordinates>
            </Point>
        </Placemark>
        <Placemark id="18561">
            <name>OK_Bethany NE_705420_1966_24000_geo_223</name>
            <description>OK_Bethany NE</description>
            <Point id="18560">
                <coordinates>-97.59341345321415,35.63592305157019,0.0</coordinates>
            </Point>
        </Placemark>
        <Placemark id="18563">
            <name>OK_Bethany NE_705420_1966_24000_geo_227</name>
            <description>OK_Bethany NE</description>
            <Point id="18562">
                <coordinates>-97.58323452242114,35.63075466057453,0.0</coordinates>
            </Point>
        </Placemark>
        <Placemark id="18565">
            <name>OK_Bethany NE_705419_1966_24000_geo_65</name>
            <description>OK_Bethany NE</description>
            <Point id="18564">
                <coordinates>-97.50733197769638,35.68789623461735,0.0</coordinates>
            </Point>
        </Placemark>
        <Placemark id="18567">
            <name>OK_Bethany NE_705419_1966_24000_geo_125</name>
            <description>OK_Bethany NE</description>
            <Point id="18566">
                <coordinates>-97.623010010302,35.658498951619,0.0</coordinates>
            </Point>
        </Placemark>
        <Placemark id="18569">
            <name>OK_Bethany NE_705419_1966_24000_geo_173</name>
            <description>OK_Bethany NE</description>
            <Point id="18568">
                <coordinates>-97.53826937710048,35.64734587331162,0.0</coordinates>
            </Point>
        </Placemark>
        <Placemark id="18571">
            <name>OK_Bethany NE_705418_1966_24000_geo_5</name>
            <description>OK_Bethany NE</description>
            <Point id="18570">
                <coordinates>-97.5083102263652,35.74141939530674,0.0</coordinates>
            </Point>
        </Placemark>
        <Placemark id="18573">
            <name>OK_Bethany NE_705418_1966_24000_geo_54</name>
            <description>OK_Bethany NE</description>
            <Point id="18572">
                <coordinates>-97.52969325454646,35.69245601702315,0.0</coordinates>
            </Point>
        </Placemark>
        <Placemark id="18575">
            <name>OK_Bethany NE_705418_1966_24000_geo_121</name>
            <description>OK_Bethany NE</description>
            <Point id="18574">
                <coordinates>-97.59128357896532,35.65846598182265,0.0</coordinates>
            </Point>
        </Placemark>
        <Placemark id="18577">
            <name>OK_Britton_705492_1951_24000_geo_14</name>
            <description>OK_Britton</description>
            <Point id="18576">
                <coordinates>-97.58464975367006,35.60888222924504,0.0</coordinates>
            </Point>
        </Placemark>
        <Placemark id="18579">
            <name>OK_Britton_705492_1951_24000_geo_31</name>
            <description>OK_Britton</description>
            <Point id="18578">
                <coordinates>-97.59569484088627,35.58186621788834,0.0</coordinates>
            </Point>
        </Placemark>
        <Placemark id="18581">
            <name>OK_Britton_705492_1951_24000_geo_45</name>
            <description>OK_Britton</description>
            <Point id="18580">
                <coordinates>-97.62224221977488,35.56663726014179,0.0</coordinates>
            </Point>
        </Placemark>
        <Placemark id="18583">
            <name>OK_Britton_705492_1951_24000_geo_51</name>
            <description>OK_Britton</description>
            <Point id="18582">
                <coordinates>-97.62238006046456,35.53847922394488,0.0</coordinates>
            </Point>
        </Placemark>
        <Placemark id="18585">
            <name>OK_Britton_705492_1951_24000_geo_58</name>
            <description>OK_Britton</description>
            <Point id="18584">
                <coordinates>-97.51083617163603,35.51649695619625,0.0</coordinates>
            </Point>
        </Placemark>
        <Placemark id="18587">
            <name>OK_Britton_705492_1951_24000_geo_61</name>
            <description>OK_Britton</description>
            <Point id="18586">
                <coordinates>-97.51110602947968,35.514808149331536,0.0</coordinates>
            </Point>
        </Placemark>
        <Placemark id="18589">
            <name>OK_Britton_705492_1951_24000_geo_62</name>
            <description>OK_Britton</description>
            <Point id="18588">
                <coordinates>-97.50828985373853,35.51451769133055,0.0</coordinates>
            </Point>
        </Placemark>
        <Placemark id="18591">
            <name>OK_Britton_800795_1951_24000_geo_7</name>
            <description>OK_Britton</description>
            <Point id="18590">
                <coordinates>-97.58527008683996,35.609866604403564,0.0</coordinates>
            </Point>
        </Placemark>
        <Placemark id="18593">
            <name>OK_Britton_705490_1951_24000_geo_41</name>
            <description>OK_Britton</description>
            <Point id="18592">
                <coordinates>-97.62125128984644,35.54302827896862,0.0</coordinates>
            </Point>
        </Placemark>
        <Placemark id="18595">
            <name>OK_Britton_705489_1986_24000_geo_2</name>
            <description>OK_Britton</description>
            <Point id="18594">
                <coordinates>-97.60605491439867,35.62133734472115,0.0</coordinates>
            </Point>
        </Placemark>
        <Placemark id="18597">
            <name>OK_Britton_705489_1986_24000_geo_23</name>
            <description>OK_Britton</description>
            <Point id="18596">
                <coordinates>-97.55572331722328,35.57584318119607,0.0</coordinates>
            </Point>
        </Placemark>
        <Placemark id="18599">
            <name>OK_Edmond_705791_1966_24000_geo_24</name>
            <description>OK_Edmond</description>
            <Point id="18598">
                <coordinates>-97.45516022928825,35.71933996168089,0.0</coordinates>
            </Point>
        </Placemark>
        <Placemark id="18601">
            <name>OK_Edmond_705791_1966_24000_geo_31</name>
            <description>OK_Edmond</description>
            <Point id="18600">
                <coordinates>-97.4628247612509,35.71626178922498,0.0</coordinates>
            </Point>
        </Placemark>
        <Placemark id="18603">
            <name>OK_Edmond_705791_1966_24000_geo_40</name>
            <description>OK_Edmond</description>
            <Point id="18602">
                <coordinates>-97.44592949777807,35.71283968262844,0.0</coordinates>
            </Point>
        </Placemark>
        <Placemark id="18605">
            <name>OK_Edmond_705791_1966_24000_geo_48</name>
            <description>OK_Edmond</description>
            <Point id="18604">
                <coordinates>-97.45530089829235,35.71231355585311,0.0</coordinates>
            </Point>
        </Placemark>
        <Placemark id="18607">
            <name>OK_Edmond_705791_1966_24000_geo_80</name>
            <description>OK_Edmond</description>
            <Point id="18606">
                <coordinates>-97.43321248606976,35.705227613188555,0.0</coordinates>
            </Point>
        </Placemark>
        <Placemark id="18609">
            <name>OK_Edmond_705791_1966_24000_geo_136</name>
            <description>OK_Edmond</description>
            <Point id="18608">
                <coordinates>-97.40188223747447,35.68842897232779,0.0</coordinates>
            </Point>
        </Placemark>
        <Placemark id="18611">
            <name>OK_Edmond_705791_1966_24000_geo_145</name>
            <description>OK_Edmond</description>
            <Point id="18610">
                <coordinates>-97.40680778728472,35.68382127881636,0.0</coordinates>
            </Point>
        </Placemark>
        <Placemark id="18613">
            <name>OK_Edmond_705791_1966_24000_geo_148</name>
            <description>OK_Edmond</description>
            <Point id="18612">
                <coordinates>-97.40763109718291,35.68319880440497,0.0</coordinates>
            </Point>
        </Placemark>
        <Placemark id="18615">
            <name>OK_Edmond_705791_1966_24000_geo_149</name>
            <description>OK_Edmond</description>
            <Point id="18614">
                <coordinates>-97.4370072745345,35.683196084995,0.0</coordinates>
            </Point>
        </Placemark>
        <Placemark id="18617">
            <name>OK_Edmond_705791_1966_24000_geo_154</name>
            <description>OK_Edmond</description>
            <Point id="18616">
                <coordinates>-97.4089029504296,35.677846556439064,0.0</coordinates>
            </Point>
        </Placemark>
        <Placemark id="18619">
            <name>OK_Edmond_705791_1966_24000_geo_166</name>
            <description>OK_Edmond</description>
            <Point id="18618">
                <coordinates>-97.44334900510015,35.65936716120541,0.0</coordinates>
            </Point>
        </Placemark>
        <Placemark id="18621">
            <name>OK_Edmond_705791_1966_24000_geo_183</name>
            <description>OK_Edmond</description>
            <Point id="18620">
                <coordinates>-97.44142748826977,35.643930885916745,0.0</coordinates>
            </Point>
        </Placemark>
        <Placemark id="18623">
            <name>OK_Harrah_706010_1956_24000_geo_0</name>
            <description>OK_Harrah</description>
            <Point id="18622">
                <coordinates>-97.21943665297653,35.38964163782345,0.0</coordinates>
            </Point>
        </Placemark>
        <Placemark id="18625">
            <name>OK_Harrah_706009_1956_24000_geo_2</name>
            <description>OK_Harrah</description>
            <Point id="18624">
                <coordinates>-97.21522373076294,35.38981229651364,0.0</coordinates>
            </Point>
        </Placemark>
        <Placemark id="18627">
            <name>OK_Horseshoe Lake_706080_1956_24000_geo_11</name>
            <description>OK_Horseshoe Lake</description>
            <Point id="18626">
                <coordinates>-97.16077782834583,35.58067909578225,0.0</coordinates>
            </Point>
        </Placemark>
        <Placemark id="18629">
            <name>OK_Jones_706122_1955_24000_geo_5</name>
            <description>OK_Jones</description>
            <Point id="18628">
                <coordinates>-97.34748830618106,35.53400822531649,0.0</coordinates>
            </Point>
        </Placemark>
        <Placemark id="18631">
            <name>OK_Luther_706288_1966_24000_geo_0</name>
            <description>OK_Luther</description>
            <Point id="18630">
                <coordinates>-97.17329612267807,35.747412692447526,0.0</coordinates>
            </Point>
        </Placemark>
        <Placemark id="18633">
            <name>OK_Luther_706288_1966_24000_geo_1</name>
            <description>OK_Luther</description>
            <Point id="18632">
                <coordinates>-97.1581545150144,35.74725453797727,0.0</coordinates>
            </Point>
        </Placemark>
        <Placemark id="18635">
            <name>OK_Luther_706288_1966_24000_geo_3</name>
            <description>OK_Luther</description>
            <Point id="18634">
                <coordinates>-97.16970229751874,35.74454615599855,0.0</coordinates>
            </Point>
        </Placemark>
        <Placemark id="18637">
            <name>OK_Luther_706288_1966_24000_geo_4</name>
            <description>OK_Luther</description>
            <Point id="18636">
                <coordinates>-97.16574876126053,35.743703134178716,0.0</coordinates>
            </Point>
        </Placemark>
        <Placemark id="18639">
            <name>OK_Luther_706288_1966_24000_geo_5</name>
            <description>OK_Luther</description>
            <Point id="18638">
                <coordinates>-97.21022439534073,35.737173137935024,0.0</coordinates>
            </Point>
        </Placemark>
        <Placemark id="18641">
            <name>OK_Luther_706288_1966_24000_geo_6</name>
            <description>OK_Luther</description>
            <Point id="18640">
                <coordinates>-97.2059246601153,35.736945211967225,0.0</coordinates>
            </Point>
        </Placemark>
        <Placemark id="18643">
            <name>OK_Luther_706288_1966_24000_geo_7</name>
            <description>OK_Luther</description>
            <Point id="18642">
                <coordinates>-97.156710026252,35.73547837576882,0.0</coordinates>
            </Point>
        </Placemark>
        <Placemark id="18645">
            <name>OK_Luther_706288_1966_24000_geo_8</name>
            <description>OK_Luther</description>
            <Point id="18644">
                <coordinates>-97.14218711181718,35.73429258062512,0.0</coordinates>
            </Point>
        </Placemark>
        <Placemark id="18647">
            <name>OK_Luther_706288_1966_24000_geo_9</name>
            <description>OK_Luther</description>
            <Point id="18646">
                <coordinates>-97.12572268212745,35.7343038352607,0.0</coordinates>
            </Point>
        </Placemark>
        <Placemark id="18649">
            <name>OK_Luther_706288_1966_24000_geo_10</name>
            <description>OK_Luther</description>
            <Point id="18648">
                <coordinates>-97.2096749863129,35.73371212148504,0.0</coordinates>
            </Point>
        </Placemark>
        <Placemark id="18651">
            <name>OK_Luther_706288_1966_24000_geo_11</name>
            <description>OK_Luther</description>
            <Point id="18650">
                <coordinates>-97.19684944778396,35.73365906788682,0.0</coordinates>
            </Point>
        </Placemark>
        <Placemark id="18653">
            <name>OK_Luther_706288_1966_24000_geo_13</name>
            <description>OK_Luther</description>
            <Point id="18652">
                <coordinates>-97.20517142575297,35.733603056963545,0.0</coordinates>
            </Point>
        </Placemark>
        <Placemark id="18655">
            <name>OK_Luther_706288_1966_24000_geo_14</name>
            <description>OK_Luther</description>
            <Point id="18654">
                <coordinates>-97.20101600839652,35.733365582485476,0.0</coordinates>
            </Point>
        </Placemark>
        <Placemark id="18657">
            <name>OK_Luther_706288_1966_24000_geo_15</name>
            <description>OK_Luther</description>
            <Point id="18656">
                <coordinates>-97.1697498255813,35.73278865114739,0.0</coordinates>
            </Point>
        </Placemark>
        <Placemark id="18659">
            <name>OK_Luther_706288_1966_24000_geo_17</name>
            <description>OK_Luther</description>
            <Point id="18658">
                <coordinates>-97.16060887920293,35.73043376619046,0.0</coordinates>
            </Point>
        </Placemark>
        <Placemark id="18661">
            <name>OK_Luther_706288_1966_24000_geo_19</name>
            <description>OK_Luther</description>
            <Point id="18660">
                <coordinates>-97.16539301331687,35.73034309372946,0.0</coordinates>
            </Point>
        </Placemark>
        <Placemark id="18663">
            <name>OK_Luther_706288_1966_24000_geo_21</name>
            <description>OK_Luther</description>
            <Point id="18662">
                <coordinates>-97.20544021184128,35.73026988763458,0.0</coordinates>
            </Point>
        </Placemark>
        <Placemark id="18665">
            <name>OK_Luther_706288_1966_24000_geo_22</name>
            <description>OK_Luther</description>
            <Point id="18664">
                <coordinates>-97.19657950208462,35.7301061999026,0.0</coordinates>
            </Point>
        </Placemark>
        <Placemark id="18667">
            <name>OK_Luther_706288_1966_24000_geo_23</name>
            <description>OK_Luther</description>
            <Point id="18666">
                <coordinates>-97.19217724301029,35.73013399312083,0.0</coordinates>
            </Point>
        </Placemark>
        <Placemark id="18669">
            <name>OK_Luther_706288_1966_24000_geo_27</name>
            <description>OK_Luther</description>
            <Point id="18668">
                <coordinates>-97.18767201027282,35.72649865558578,0.0</coordinates>
            </Point>
        </Placemark>
        <Placemark id="18671">
            <name>OK_Luther_706288_1966_24000_geo_28</name>
            <description>OK_Luther</description>
            <Point id="18670">
                <coordinates>-97.1923117602511,35.726123242348585,0.0</coordinates>
            </Point>
        </Placemark>
        <Placemark id="18673">
            <name>OK_Luther_706288_1966_24000_geo_34</name>
            <description>OK_Luther</description>
            <Point id="18672">
                <coordinates>-97.24787872039829,35.716959336145514,0.0</coordinates>
            </Point>
        </Placemark>
        <Placemark id="18675">
            <name>OK_Luther_706288_1966_24000_geo_39</name>
            <description>OK_Luther</description>
            <Point id="18674">
                <coordinates>-97.12630348638434,35.70910411179631,0.0</coordinates>
            </Point>
        </Placemark>
        <Placemark id="18677">
            <name>OK_Luther_706288_1966_24000_geo_55</name>
            <description>OK_Luther</description>
            <Point id="18676">
                <coordinates>-97.16228307721273,35.68587599796793,0.0</coordinates>
            </Point>
        </Placemark>
        <Placemark id="18679">
            <name>OK_Luther_706288_1966_24000_geo_66</name>
            <description>OK_Luther</description>
            <Point id="18678">
                <coordinates>-97.24063221546783,35.67408092303991,0.0</coordinates>
            </Point>
        </Placemark>
        <Placemark id="18681">
            <name>OK_Luther_800924_1966_24000_geo_0</name>
            <description>OK_Luther</description>
            <Point id="18680">
                <coordinates>-97.15527976711395,35.749918708891826,0.0</coordinates>
            </Point>
        </Placemark>
        <Placemark id="18683">
            <name>OK_Luther_800924_1966_24000_geo_3</name>
            <description>OK_Luther</description>
            <Point id="18682">
                <coordinates>-97.17720698757063,35.74739490291625,0.0</coordinates>
            </Point>
        </Placemark>
        <Placemark id="18685">
            <name>OK_Luther_800924_1966_24000_geo_13</name>
            <description>OK_Luther</description>
            <Point id="18684">
                <coordinates>-97.15169248967521,35.733600085355064,0.0</coordinates>
            </Point>
        </Placemark>
        <Placemark id="18687">
            <name>OK_Luther_800924_1966_24000_geo_25</name>
            <description>OK_Luther</description>
            <Point id="18686">
                <coordinates>-97.18792285955975,35.729996989168896,0.0</coordinates>
            </Point>
        </Placemark>
        <Placemark id="18689">
            <name>OK_Midwest City_706371_1956_24000_geo_3</name>
            <description>OK_Midwest City</description>
            <Point id="18688">
                <coordinates>-97.45803101466375,35.4716277879005,0.0</coordinates>
            </Point>
        </Placemark>
        <Placemark id="18691">
            <name>OK_Midwest City_706371_1956_24000_geo_42</name>
            <description>OK_Midwest City</description>
            <Point id="18690">
                <coordinates>-97.49714368535423,35.44145623962275,0.0</coordinates>
            </Point>
        </Placemark>
        <Placemark id="18693">
            <name>OK_Midwest City_706371_1956_24000_geo_49</name>
            <description>OK_Midwest City</description>
            <Point id="18692">
                <coordinates>-97.44883143212428,35.43440116839698,0.0</coordinates>
            </Point>
        </Placemark>
        <Placemark id="18695">
            <name>OK_Midwest City_706371_1956_24000_geo_50</name>
            <description>OK_Midwest City</description>
            <Point id="18694">
                <coordinates>-97.43981350194217,35.43399453383601,0.0</coordinates>
            </Point>
        </Placemark>
        <Placemark id="18697">
            <name>OK_Midwest City_706371_1956_24000_geo_95</name>
            <description>OK_Midwest City</description>
            <Point id="18696">
                <coordinates>-97.49725106770369,35.405265958214365,0.0</coordinates>
            </Point>
        </Placemark>
        <Placemark id="18699">
            <name>OK_Midwest City_706371_1956_24000_geo_98</name>
            <description>OK_Midwest City</description>
            <Point id="18698">
                <coordinates>-97.49964361788481,35.40390332634556,0.0</coordinates>
            </Point>
        </Placemark>
        <Placemark id="18701">
            <name>OK_Midwest City_706371_1956_24000_geo_124</name>
            <description>OK_Midwest City</description>
            <Point id="18700">
                <coordinates>-97.48747087166608,35.39533935955481,0.0</coordinates>
            </Point>
        </Placemark>
        <Placemark id="18703">
            <name>OK_Midwest City_706371_1956_24000_geo_127</name>
            <description>OK_Midwest City</description>
            <Point id="18702">
                <coordinates>-97.45340351540968,35.39464504662275,0.0</coordinates>
            </Point>
        </Placemark>
        <Placemark id="18705">
            <name>OK_Midwest City_706370_1956_24000_geo_6</name>
            <description>OK_Midwest City</description>
            <Point id="18704">
                <coordinates>-97.47168245839171,35.46797906852932,0.0</coordinates>
            </Point>
        </Placemark>
        <Placemark id="18707">
            <name>OK_Midwest City_706370_1956_24000_geo_7</name>
            <description>OK_Midwest City</description>
            <Point id="18706">
                <coordinates>-97.49678962355529,35.467447245942466,0.0</coordinates>
            </Point>
        </Placemark>
        <Placemark id="18709">
            <name>OK_Midwest City_706370_1956_24000_geo_65</name>
            <description>OK_Midwest City</description>
            <Point id="18708">
                <coordinates>-97.49536828543486,35.40565363236698,0.0</coordinates>
            </Point>
        </Placemark>
        <Placemark id="18711">
            <name>OK_Midwest City_706368_1986_24000_geo_1</name>
            <description>OK_Midwest City</description>
            <Point id="18710">
                <coordinates>-97.48382129662211,35.49827854172016,0.0</coordinates>
            </Point>
        </Placemark>
        <Placemark id="18713">
            <name>OK_Midwest City_706368_1986_24000_geo_2</name>
            <description>OK_Midwest City</description>
            <Point id="18712">
                <coordinates>-97.48316951570408,35.49829719423532,0.0</coordinates>
            </Point>
        </Placemark>
        <Placemark id="18715">
            <name>OK_Midwest City_706368_1986_24000_geo_8</name>
            <description>OK_Midwest City</description>
            <Point id="18714">
                <coordinates>-97.40097977315921,35.49104092791401,0.0</coordinates>
            </Point>
        </Placemark>
        <Placemark id="18717">
            <name>OK_Midwest City_706368_1986_24000_geo_27</name>
            <description>OK_Midwest City</description>
            <Point id="18716">
                <coordinates>-97.39503866731867,35.426270594206805,0.0</coordinates>
            </Point>
        </Placemark>
        <Placemark id="18719">
            <name>OK_Midwest City_706368_1986_24000_geo_32</name>
            <description>OK_Midwest City</description>
            <Point id="18718">
                <coordinates>-97.40301770806742,35.40905266684587,0.0</coordinates>
            </Point>
        </Placemark>
        <Placemark id="18721">
            <name>OK_Midwest City_706368_1986_24000_geo_47</name>
            <description>OK_Midwest City</description>
            <Point id="18720">
                <coordinates>-97.47732783407167,35.39539361226793,0.0</coordinates>
            </Point>
        </Placemark>
        <Placemark id="18723">
            <name>OK_Midwest City_706368_1986_24000_geo_62</name>
            <description>OK_Midwest City</description>
            <Point id="18722">
                <coordinates>-97.48572548015292,35.38790507262423,0.0</coordinates>
            </Point>
        </Placemark>
        <Placemark id="18725">
            <name>OK_Midwest City_706368_1986_24000_geo_63</name>
            <description>OK_Midwest City</description>
            <Point id="18724">
                <coordinates>-97.45975961875146,35.387903838053354,0.0</coordinates>
            </Point>
        </Placemark>
        <Placemark id="18727">
            <name>OK_Midwest City_706368_1986_24000_geo_64</name>
            <description>OK_Midwest City</description>
            <Point id="18726">
                <coordinates>-97.47506123718605,35.38769806315176,0.0</coordinates>
            </Point>
        </Placemark>
        <Placemark id="18729">
            <name>OK_Midwest City_706367_1995_24000_geo_43</name>
            <description>OK_Midwest City</description>
            <Point id="18728">
                <coordinates>-97.39487173382018,35.39636108226832,0.0</coordinates>
            </Point>
        </Placemark>
        <Placemark id="18731">
            <name>OK_Mustang_706423_1986_24000_geo_13</name>
            <description>OK_Mustang</description>
            <Point id="18730">
                <coordinates>-97.73165213269236,35.49121035771843,0.0</coordinates>
            </Point>
        </Placemark>
        <Placemark id="18733">
            <name>OK_Mustang_706423_1986_24000_geo_19</name>
            <description>OK_Mustang</description>
            <Point id="18732">
                <coordinates>-97.7490815319521,35.479255236174154,0.0</coordinates>
            </Point>
        </Placemark>
        <Placemark id="18735">
            <name>OK_Mustang_706423_1986_24000_geo_33</name>
            <description>OK_Mustang</description>
            <Point id="18734">
                <coordinates>-97.72662807244944,35.46730073334318,0.0</coordinates>
            </Point>
        </Placemark>
        <Placemark id="18737">
            <name>OK_Mustang_706423_1986_24000_geo_36</name>
            <description>OK_Mustang</description>
            <Point id="18736">
                <coordinates>-97.67634920303307,35.46613127714637,0.0</coordinates>
            </Point>
        </Placemark>
        <Placemark id="18739">
            <name>OK_Mustang_706423_1986_24000_geo_58</name>
            <description>OK_Mustang</description>
            <Point id="18738">
                <coordinates>-97.67044408735853,35.45153760085968,0.0</coordinates>
            </Point>
        </Placemark>
        <Placemark id="18741">
            <name>OK_Mustang_706423_1986_24000_geo_69</name>
            <description>OK_Mustang</description>
            <Point id="18740">
                <coordinates>-97.66150730191302,35.44350437375639,0.0</coordinates>
            </Point>
        </Placemark>
        <Placemark id="18743">
            <name>OK_Mustang_706423_1986_24000_geo_74</name>
            <description>OK_Mustang</description>
            <Point id="18742">
                <coordinates>-97.69351091580067,35.439684194804805,0.0</coordinates>
            </Point>
        </Placemark>
        <Placemark id="18745">
            <name>OK_Mustang_706423_1986_24000_geo_75</name>
            <description>OK_Mustang</description>
            <Point id="18744">
                <coordinates>-97.63447012180124,35.43884514833982,0.0</coordinates>
            </Point>
        </Placemark>
        <Placemark id="18747">
            <name>OK_Mustang_706423_1986_24000_geo_82</name>
            <description>OK_Mustang</description>
            <Point id="18746">
                <coordinates>-97.65037275656357,35.43337461556555,0.0</coordinates>
            </Point>
        </Placemark>
        <Placemark id="18749">
            <name>OK_Mustang_706423_1986_24000_geo_85</name>
            <description>OK_Mustang</description>
            <Point id="18748">
                <coordinates>-97.6429216088195,35.426388063509805,0.0</coordinates>
            </Point>
        </Placemark>
        <Placemark id="18751">
            <name>OK_Mustang_706423_1986_24000_geo_87</name>
            <description>OK_Mustang</description>
            <Point id="18750">
                <coordinates>-97.70987850661444,35.4259531453495,0.0</coordinates>
            </Point>
        </Placemark>
        <Placemark id="18753">
            <name>OK_Mustang_706423_1986_24000_geo_93</name>
            <description>OK_Mustang</description>
            <Point id="18752">
                <coordinates>-97.63931833796153,35.408210348881944,0.0</coordinates>
            </Point>
        </Placemark>
        <Placemark id="18755">
            <name>OK_Mustang_706423_1986_24000_geo_98</name>
            <description>OK_Mustang</description>
            <Point id="18754">
                <coordinates>-97.6299595489424,35.40544922422355,0.0</coordinates>
            </Point>
        </Placemark>
        <Placemark id="18757">
            <name>OK_Mustang_706423_1986_24000_geo_115</name>
            <description>OK_Mustang</description>
            <Point id="18756">
                <coordinates>-97.63957875805345,35.38727783947869,0.0</coordinates>
            </Point>
        </Placemark>
        <Placemark id="18759">
            <name>OK_Mustang_706423_1986_24000_geo_117</name>
            <description>OK_Mustang</description>
            <Point id="18758">
                <coordinates>-97.65560296085597,35.38577651660273,0.0</coordinates>
            </Point>
        </Placemark>
        <Placemark id="18761">
            <name>OK_Mustang_706423_1986_24000_geo_122</name>
            <description>OK_Mustang</description>
            <Point id="18760">
                <coordinates>-97.65551469824524,35.38228470558907,0.0</coordinates>
            </Point>
        </Placemark>
        <Placemark id="18763">
            <name>OK_Mustang_706423_1986_24000_geo_124</name>
            <description>OK_Mustang</description>
            <Point id="18762">
                <coordinates>-97.64737041129081,35.37932328718386,0.0</coordinates>
            </Point>
        </Placemark>
        <Placemark id="18765">
            <name>OK_Mustang_706423_1986_24000_geo_126</name>
            <description>OK_Mustang</description>
            <Point id="18764">
                <coordinates>-97.70564589207116,35.3790530468558,0.0</coordinates>
            </Point>
        </Placemark>
        <Placemark id="18767">
            <name>OK_Mustang_706423_1986_24000_geo_127</name>
            <description>OK_Mustang</description>
            <Point id="18766">
                <coordinates>-97.65194831029531,35.37884699980785,0.0</coordinates>
            </Point>
        </Placemark>
        <Placemark id="18769">
            <name>OK_Mustang_706423_1986_24000_geo_128</name>
            <description>OK_Mustang</description>
            <Point id="18768">
                <coordinates>-97.6608345180651,35.37829810655574,0.0</coordinates>
            </Point>
        </Placemark>
        <Placemark id="18771">
            <name>OK_Mustang_706423_1986_24000_geo_129</name>
            <description>OK_Mustang</description>
            <Point id="18770">
                <coordinates>-97.65598767839184,35.37820497601639,0.0</coordinates>
            </Point>
        </Placemark>
        <Placemark id="18773">
            <name>OK_Oklahoma City_706496_1956_24000_geo_6</name>
            <description>OK_Oklahoma City</description>
            <Point id="18772">
                <coordinates>-97.50805817171833,35.494511892474314,0.0</coordinates>
            </Point>
        </Placemark>
        <Placemark id="18775">
            <name>OK_Oklahoma City_706496_1956_24000_geo_9</name>
            <description>OK_Oklahoma City</description>
            <Point id="18774">
                <coordinates>-97.50549189259044,35.492976433947995,0.0</coordinates>
            </Point>
        </Placemark>
        <Placemark id="18777">
            <name>OK_Oklahoma City_706496_1956_24000_geo_11</name>
            <description>OK_Oklahoma City</description>
            <Point id="18776">
                <coordinates>-97.50823500826753,35.49251316886795,0.0</coordinates>
            </Point>
        </Placemark>
        <Placemark id="18779">
            <name>OK_Oklahoma City_706496_1956_24000_geo_12</name>
            <description>OK_Oklahoma City</description>
            <Point id="18778">
                <coordinates>-97.61599872868415,35.49182031986591,0.0</coordinates>
            </Point>
        </Placemark>
        <Placemark id="18781">
            <name>OK_Oklahoma City_706496_1956_24000_geo_15</name>
            <description>OK_Oklahoma City</description>
            <Point id="18780">
                <coordinates>-97.50623148411836,35.49062930869332,0.0</coordinates>
            </Point>
        </Placemark>
        <Placemark id="18783">
            <name>OK_Oklahoma City_706496_1956_24000_geo_16</name>
            <description>OK_Oklahoma City</description>
            <Point id="18782">
                <coordinates>-97.50139370853526,35.49048780506583,0.0</coordinates>
            </Point>
        </Placemark>
        <Placemark id="18785">
            <name>OK_Oklahoma City_706496_1956_24000_geo_26</name>
            <description>OK_Oklahoma City</description>
            <Point id="18784">
                <coordinates>-97.50131269130108,35.47101096495311,0.0</coordinates>
            </Point>
        </Placemark>
        <Placemark id="18787">
            <name>OK_Oklahoma City_706496_1956_24000_geo_33</name>
            <description>OK_Oklahoma City</description>
            <Point id="18786">
                <coordinates>-97.50406229629218,35.46394887480565,0.0</coordinates>
            </Point>
        </Placemark>
        <Placemark id="18789">
            <name>OK_Oklahoma City_706495_1956_24000_geo_0</name>
            <description>OK_Oklahoma City</description>
            <Point id="18788">
                <coordinates>-97.5106902739459,35.49627583165612,0.0</coordinates>
            </Point>
        </Placemark>
        <Placemark id="18791">
            <name>OK_Oklahoma City_706494_1956_24000_geo_10</name>
            <description>OK_Oklahoma City</description>
            <Point id="18790">
                <coordinates>-97.51103877466595,35.49097696661613,0.0</coordinates>
            </Point>
        </Placemark>
        <Placemark id="18793">
            <name>OK_Oklahoma City_706494_1956_24000_geo_14</name>
            <description>OK_Oklahoma City</description>
            <Point id="18792">
                <coordinates>-97.50452318477495,35.48961879803479,0.0</coordinates>
            </Point>
        </Placemark>
        <Placemark id="18795">
            <name>OK_Oklahoma City_706494_1956_24000_geo_29</name>
            <description>OK_Oklahoma City</description>
            <Point id="18794">
                <coordinates>-97.50395860268966,35.465131745898674,0.0</coordinates>
            </Point>
        </Placemark>
        <Placemark id="18797">
            <name>OK_Oklahoma City_706494_1956_24000_geo_39</name>
            <description>OK_Oklahoma City</description>
            <Point id="18796">
                <coordinates>-97.5032156087555,35.40950919902049,0.0</coordinates>
            </Point>
        </Placemark>
        <Placemark id="18799">
            <name>OK_Oklahoma City_706493_1986_24000_geo_6</name>
            <description>OK_Oklahoma City</description>
            <Point id="18798">
                <coordinates>-97.50392232602069,35.49356010142124,0.0</coordinates>
            </Point>
        </Placemark>
        <Placemark id="18801">
            <name>OK_Oklahoma City_706493_1986_24000_geo_8</name>
            <description>OK_Oklahoma City</description>
            <Point id="18800">
                <coordinates>-97.50136536122443,35.492879973272764,0.0</coordinates>
            </Point>
        </Placemark>
        <Placemark id="18803">
            <name>OK_Oklahoma City_706492_1995_24000_geo_16</name>
            <description>OK_Oklahoma City</description>
            <Point id="18802">
                <coordinates>-97.50770048665842,35.491437723687575,0.0</coordinates>
            </Point>
        </Placemark>
        <Placemark id="18805">
            <name>OK_Piedmont_706577_1966_24000_geo_2</name>
            <description>OK_Piedmont</description>
            <Point id="18804">
                <coordinates>-97.63328492088192,35.74951110534744,0.0</coordinates>
            </Point>
        </Placemark>
        <Placemark id="18807">
            <name>OK_Piedmont_706577_1966_24000_geo_18</name>
            <description>OK_Piedmont</description>
            <Point id="18806">
                <coordinates>-97.64083402872036,35.73569957871479,0.0</coordinates>
            </Point>
        </Placemark>
        <Placemark id="18809">
            <name>OK_Piedmont_706577_1966_24000_geo_20</name>
            <description>OK_Piedmont</description>
            <Point id="18808">
                <coordinates>-97.67716300023933,35.733089079411364,0.0</coordinates>
            </Point>
        </Placemark>
        <Placemark id="18811">
            <name>OK_Piedmont_706577_1966_24000_geo_29</name>
            <description>OK_Piedmont</description>
            <Point id="18810">
                <coordinates>-97.69907230451128,35.72421375818784,0.0</coordinates>
            </Point>
        </Placemark>
        <Placemark id="18813">
            <name>OK_Piedmont_706577_1966_24000_geo_30</name>
            <description>OK_Piedmont</description>
            <Point id="18812">
                <coordinates>-97.64963708626736,35.724143542910284,0.0</coordinates>
            </Point>
        </Placemark>
        <Placemark id="18815">
            <name>OK_Piedmont_706577_1966_24000_geo_31</name>
            <description>OK_Piedmont</description>
            <Point id="18814">
                <coordinates>-97.63179530522132,35.72411899658292,0.0</coordinates>
            </Point>
        </Placemark>
        <Placemark id="18817">
            <name>OK_Piedmont_706577_1966_24000_geo_32</name>
            <description>OK_Piedmont</description>
            <Point id="18816">
                <coordinates>-97.67179445638254,35.724029867071394,0.0</coordinates>
            </Point>
        </Placemark>
        <Placemark id="18819">
            <name>OK_Piedmont_706577_1966_24000_geo_33</name>
            <description>OK_Piedmont</description>
            <Point id="18818">
                <coordinates>-97.64964234290281,35.720124722050286,0.0</coordinates>
            </Point>
        </Placemark>
        <Placemark id="18821">
            <name>OK_Piedmont_706577_1966_24000_geo_34</name>
            <description>OK_Piedmont</description>
            <Point id="18820">
                <coordinates>-97.65415634437952,35.72010771257305,0.0</coordinates>
            </Point>
        </Placemark>
        <Placemark id="18823">
            <name>OK_Piedmont_706577_1966_24000_geo_42</name>
            <description>OK_Piedmont</description>
            <Point id="18822">
                <coordinates>-97.66131875556962,35.71465086975312,0.0</coordinates>
            </Point>
        </Placemark>
        <Placemark id="18825">
            <name>OK_Piedmont_706577_1966_24000_geo_43</name>
            <description>OK_Piedmont</description>
            <Point id="18824">
                <coordinates>-97.64519789551318,35.71289801006495,0.0</coordinates>
            </Point>
        </Placemark>
        <Placemark id="18827">
            <name>OK_Piedmont_706577_1966_24000_geo_45</name>
            <description>OK_Piedmont</description>
            <Point id="18826">
                <coordinates>-97.64965535076917,35.71288114908937,0.0</coordinates>
            </Point>
        </Placemark>
        <Placemark id="18829">
            <name>OK_Piedmont_706577_1966_24000_geo_47</name>
            <description>OK_Piedmont</description>
            <Point id="18828">
                <coordinates>-97.64521103734725,35.70926272276381,0.0</coordinates>
            </Point>
        </Placemark>
        <Placemark id="18831">
            <name>OK_Piedmont_706577_1966_24000_geo_50</name>
            <description>OK_Piedmont</description>
            <Point id="18830">
                <coordinates>-97.66152670299647,35.706960160982476,0.0</coordinates>
            </Point>
        </Placemark>
        <Placemark id="18833">
            <name>OK_Piedmont_706577_1966_24000_geo_51</name>
            <description>OK_Piedmont</description>
            <Point id="18832">
                <coordinates>-97.64071259761786,35.70569036470786,0.0</coordinates>
            </Point>
        </Placemark>
        <Placemark id="18835">
            <name>OK_Piedmont_706577_1966_24000_geo_59</name>
            <description>OK_Piedmont</description>
            <Point id="18834">
                <coordinates>-97.69352132758752,35.698317972899126,0.0</coordinates>
            </Point>
        </Placemark>
        <Placemark id="18837">
            <name>OK_Piedmont_706577_1966_24000_geo_60</name>
            <description>OK_Piedmont</description>
            <Point id="18836">
                <coordinates>-97.64551074243191,35.698261770108765,0.0</coordinates>
            </Point>
        </Placemark>
        <Placemark id="18839">
            <name>OK_Piedmont_706577_1966_24000_geo_62</name>
            <description>OK_Piedmont</description>
            <Point id="18838">
                <coordinates>-97.70277293503405,35.69796959303264,0.0</coordinates>
            </Point>
        </Placemark>
        <Placemark id="18841">
            <name>OK_Piedmont_706577_1966_24000_geo_63</name>
            <description>OK_Piedmont</description>
            <Point id="18840">
                <coordinates>-97.67632927758594,35.697902071858344,0.0</coordinates>
            </Point>
        </Placemark>
        <Placemark id="18843">
            <name>OK_Piedmont_706577_1966_24000_geo_72</name>
            <description>OK_Piedmont</description>
            <Point id="18842">
                <coordinates>-97.63144095495795,35.687762300358706,0.0</coordinates>
            </Point>
        </Placemark>
        <Placemark id="18845">
            <name>OK_Piedmont_706577_1966_24000_geo_74</name>
            <description>OK_Piedmont</description>
            <Point id="18844">
                <coordinates>-97.64095935341021,35.68743052983172,0.0</coordinates>
            </Point>
        </Placemark>
        <Placemark id="18847">
            <name>OK_Piedmont_706577_1966_24000_geo_78</name>
            <description>OK_Piedmont</description>
            <Point id="18846">
                <coordinates>-97.62745977386066,35.68042013921371,0.0</coordinates>
            </Point>
        </Placemark>
        <Placemark id="18849">
            <name>OK_Piedmont_706577_1966_24000_geo_80</name>
            <description>OK_Piedmont</description>
            <Point id="18848">
                <coordinates>-97.63183854957626,35.68032195277883,0.0</coordinates>
            </Point>
        </Placemark>
        <Placemark id="18851">
            <name>OK_Piedmont_706577_1966_24000_geo_81</name>
            <description>OK_Piedmont</description>
            <Point id="18850">
                <coordinates>-97.64523915339508,35.68025404319296,0.0</coordinates>
            </Point>
        </Placemark>
        <Placemark id="18853">
            <name>OK_Piedmont_706577_1966_24000_geo_82</name>
            <description>OK_Piedmont</description>
            <Point id="18852">
                <coordinates>-97.66246836707354,35.67664986783931,0.0</coordinates>
            </Point>
        </Placemark>
        <Placemark id="18855">
            <name>OK_Piedmont_706577_1966_24000_geo_88</name>
            <description>OK_Piedmont</description>
            <Point id="18854">
                <coordinates>-97.66335980180322,35.67298115176437,0.0</coordinates>
            </Point>
        </Placemark>
        <Placemark id="18857">
            <name>OK_Piedmont_706577_1966_24000_geo_89</name>
            <description>OK_Piedmont</description>
            <Point id="18856">
                <coordinates>-97.62745408909362,35.67301215974555,0.0</coordinates>
            </Point>
        </Placemark>
        <Placemark id="18859">
            <name>OK_Piedmont_706577_1966_24000_geo_90</name>
            <description>OK_Piedmont</description>
            <Point id="18858">
                <coordinates>-97.64519652585994,35.6696187284496,0.0</coordinates>
            </Point>
        </Placemark>
        <Placemark id="18861">
            <name>OK_Piedmont_706577_1966_24000_geo_91</name>
            <description>OK_Piedmont</description>
            <Point id="18860">
                <coordinates>-97.63201106455,35.669424197419005,0.0</coordinates>
            </Point>
        </Placemark>
        <Placemark id="18863">
            <name>OK_Piedmont_706577_1966_24000_geo_92</name>
            <description>OK_Piedmont</description>
            <Point id="18862">
                <coordinates>-97.65406513314366,35.66939658998067,0.0</coordinates>
            </Point>
        </Placemark>
        <Placemark id="18865">
            <name>OK_Piedmont_706577_1966_24000_geo_93</name>
            <description>OK_Piedmont</description>
            <Point id="18864">
                <coordinates>-97.6274680211227,35.669386008993555,0.0</coordinates>
            </Point>
        </Placemark>
        <Placemark id="18867">
            <name>OK_Piedmont_706577_1966_24000_geo_94</name>
            <description>OK_Piedmont</description>
            <Point id="18866">
                <coordinates>-97.66295274918423,35.6693620312986,0.0</coordinates>
            </Point>
        </Placemark>
        <Placemark id="18869">
            <name>OK_Piedmont_706577_1966_24000_geo_95</name>
            <description>OK_Piedmont</description>
            <Point id="18868">
                <coordinates>-97.64998045162571,35.66934047713891,0.0</coordinates>
            </Point>
        </Placemark>
        <Placemark id="18871">
            <name>OK_Piedmont_706577_1966_24000_geo_96</name>
            <description>OK_Piedmont</description>
            <Point id="18870">
                <coordinates>-97.645134541767,35.66578600252299,0.0</coordinates>
            </Point>
        </Placemark>
        <Placemark id="18873">
            <name>OK_Piedmont_706577_1966_24000_geo_97</name>
            <description>OK_Piedmont</description>
            <Point id="18872">
                <coordinates>-97.67218555342825,35.66570879904938,0.0</coordinates>
            </Point>
        </Placemark>
        <Placemark id="18875">
            <name>OK_Piedmont_706577_1966_24000_geo_98</name>
            <description>OK_Piedmont</description>
            <Point id="18874">
                <coordinates>-97.63875090426085,35.66442739143121,0.0</coordinates>
            </Point>
        </Placemark>
        <Placemark id="18877">
            <name>OK_Piedmont_706577_1966_24000_geo_100</name>
            <description>OK_Piedmont</description>
            <Point id="18876">
                <coordinates>-97.63651565461392,35.66210061138756,0.0</coordinates>
            </Point>
        </Placemark>
        <Placemark id="18879">
            <name>OK_Piedmont_706577_1966_24000_geo_101</name>
            <description>OK_Piedmont</description>
            <Point id="18878">
                <coordinates>-97.65874882891802,35.65867086923527,0.0</coordinates>
            </Point>
        </Placemark>
        <Placemark id="18881">
            <name>OK_Piedmont_706577_1966_24000_geo_102</name>
            <description>OK_Piedmont</description>
            <Point id="18880">
                <coordinates>-97.62746490001865,35.658544149359486,0.0</coordinates>
            </Point>
        </Placemark>
        <Placemark id="18883">
            <name>OK_Piedmont_706577_1966_24000_geo_104</name>
            <description>OK_Piedmont</description>
            <Point id="18882">
                <coordinates>-97.63647476854356,35.658474974271414,0.0</coordinates>
            </Point>
        </Placemark>
        <Placemark id="18885">
            <name>OK_Piedmont_706577_1966_24000_geo_105</name>
            <description>OK_Piedmont</description>
            <Point id="18884">
                <coordinates>-97.6543671092377,35.6546651212568,0.0</coordinates>
            </Point>
        </Placemark>
        <Placemark id="18887">
            <name>OK_Piedmont_706577_1966_24000_geo_106</name>
            <description>OK_Piedmont</description>
            <Point id="18886">
                <coordinates>-97.62839982214352,35.65127951462468,0.0</coordinates>
            </Point>
        </Placemark>
        <Placemark id="18889">
            <name>OK_Piedmont_706577_1966_24000_geo_108</name>
            <description>OK_Piedmont</description>
            <Point id="18888">
                <coordinates>-97.64065497126248,35.64767138492667,0.0</coordinates>
            </Point>
        </Placemark>
        <Placemark id="18891">
            <name>OK_Piedmont_706577_1966_24000_geo_109</name>
            <description>OK_Piedmont</description>
            <Point id="18890">
                <coordinates>-97.64519856068057,35.647627243188886,0.0</coordinates>
            </Point>
        </Placemark>
        <Placemark id="18893">
            <name>OK_Piedmont_706577_1966_24000_geo_113</name>
            <description>OK_Piedmont</description>
            <Point id="18892">
                <coordinates>-97.63828075162034,35.643568589386376,0.0</coordinates>
            </Point>
        </Placemark>
        <Placemark id="18895">
            <name>OK_Piedmont_706577_1966_24000_geo_114</name>
            <description>OK_Piedmont</description>
            <Point id="18894">
                <coordinates>-97.6629881462582,35.64036997106965,0.0</coordinates>
            </Point>
        </Placemark>
        <Placemark id="18897">
            <name>OK_Piedmont_706577_1966_24000_geo_116</name>
            <description>OK_Piedmont</description>
            <Point id="18896">
                <coordinates>-97.6452135974966,35.640356582602784,0.0</coordinates>
            </Point>
        </Placemark>
        <Placemark id="18899">
            <name>OK_Piedmont_706577_1966_24000_geo_121</name>
            <description>OK_Piedmont</description>
            <Point id="18898">
                <coordinates>-97.63228493189524,35.63264125135608,0.0</coordinates>
            </Point>
        </Placemark>
        <Placemark id="18901">
            <name>OK_Piedmont_706576_1966_24000_geo_43</name>
            <description>OK_Piedmont</description>
            <Point id="18900">
                <coordinates>-97.66748848108779,35.72413750506907,0.0</coordinates>
            </Point>
        </Placemark>
        <Placemark id="18903">
            <name>OK_Piedmont_706576_1966_24000_geo_44</name>
            <description>OK_Piedmont</description>
            <Point id="18902">
                <coordinates>-97.65417213312526,35.724144383711334,0.0</coordinates>
            </Point>
        </Placemark>
        <Placemark id="18905">
            <name>OK_Piedmont_706576_1966_24000_geo_46</name>
            <description>OK_Piedmont</description>
            <Point id="18904">
                <coordinates>-97.63626125062962,35.724110741386326,0.0</coordinates>
            </Point>
        </Placemark>
        <Placemark id="18907">
            <name>OK_Piedmont_706576_1966_24000_geo_47</name>
            <description>OK_Piedmont</description>
            <Point id="18906">
                <coordinates>-97.62730973166379,35.72405113401141,0.0</coordinates>
            </Point>
        </Placemark>
        <Placemark id="18909">
            <name>OK_Piedmont_706576_1966_24000_geo_48</name>
            <description>OK_Piedmont</description>
            <Point id="18908">
                <coordinates>-97.64071933838552,35.724085056061426,0.0</coordinates>
            </Point>
        </Placemark>
        <Placemark id="18911">
            <name>OK_Piedmont_706576_1966_24000_geo_49</name>
            <description>OK_Piedmont</description>
            <Point id="18910">
                <coordinates>-97.66746703162838,35.72007184059163,0.0</coordinates>
            </Point>
        </Placemark>
        <Placemark id="18913">
            <name>OK_Piedmont_706576_1966_24000_geo_62</name>
            <description>OK_Piedmont</description>
            <Point id="18912">
                <coordinates>-97.62738564786295,35.71265999915523,0.0</coordinates>
            </Point>
        </Placemark>
        <Placemark id="18915">
            <name>OK_Piedmont_706576_1966_24000_geo_70</name>
            <description>OK_Piedmont</description>
            <Point id="18914">
                <coordinates>-97.63188832321242,35.69847865852104,0.0</coordinates>
            </Point>
        </Placemark>
        <Placemark id="18917">
            <name>OK_Piedmont_706576_1966_24000_geo_86</name>
            <description>OK_Piedmont</description>
            <Point id="18916">
                <coordinates>-97.6319544299757,35.68405651786284,0.0</coordinates>
            </Point>
        </Placemark>
        <Placemark id="18919">
            <name>OK_Piedmont_706576_1966_24000_geo_95</name>
            <description>OK_Piedmont</description>
            <Point id="18918">
                <coordinates>-97.64079218891372,35.67308958825297,0.0</coordinates>
            </Point>
        </Placemark>
        <Placemark id="18921">
            <name>OK_Piedmont_706576_1966_24000_geo_102</name>
            <description>OK_Piedmont</description>
            <Point id="18920">
                <coordinates>-97.6321111744408,35.66583365799325,0.0</coordinates>
            </Point>
        </Placemark>
        <Placemark id="18923">
            <name>OK_Piedmont_706576_1966_24000_geo_107</name>
            <description>OK_Piedmont</description>
            <Point id="18922">
                <coordinates>-97.6457257819992,35.66288191991251,0.0</coordinates>
            </Point>
        </Placemark>
        <Placemark id="18925">
            <name>OK_Piedmont_706576_1966_24000_geo_110</name>
            <description>OK_Piedmont</description>
            <Point id="18924">
                <coordinates>-97.65376999982199,35.661391205841944,0.0</coordinates>
            </Point>
        </Placemark>
        <Placemark id="18927">
            <name>OK_Piedmont_706576_1966_24000_geo_115</name>
            <description>OK_Piedmont</description>
            <Point id="18926">
                <coordinates>-97.66337676053045,35.654946913192795,0.0</coordinates>
            </Point>
        </Placemark>
        <Placemark id="18929">
            <name>OK_Piedmont_706576_1966_24000_geo_121</name>
            <description>OK_Piedmont</description>
            <Point id="18928">
                <coordinates>-97.65866709848933,35.64763862936451,0.0</coordinates>
            </Point>
        </Placemark>
        <Placemark id="18931">
            <name>OK_Piedmont_706576_1966_24000_geo_123</name>
            <description>OK_Piedmont</description>
            <Point id="18930">
                <coordinates>-97.62781747116125,35.647628135347176,0.0</coordinates>
            </Point>
        </Placemark>
        <Placemark id="18933">
            <name>OK_Piedmont_706576_1966_24000_geo_127</name>
            <description>OK_Piedmont</description>
            <Point id="18932">
                <coordinates>-97.6275294531125,35.64039337780956,0.0</coordinates>
            </Point>
        </Placemark>
        <Placemark id="18935">
            <name>OK_Piedmont_706576_1966_24000_geo_130</name>
            <description>OK_Piedmont</description>
            <Point id="18934">
                <coordinates>-97.6497421392384,35.63673939099895,0.0</coordinates>
            </Point>
        </Placemark>
        <Placemark id="18937">
            <name>OK_Piedmont_706576_1966_24000_geo_133</name>
            <description>OK_Piedmont</description>
            <Point id="18936">
                <coordinates>-97.65012719903032,35.6288095213809,0.0</coordinates>
            </Point>
        </Placemark>
        <Placemark id="18939">
            <name>OK_Piedmont_706575_1966_24000_geo_54</name>
            <description>OK_Piedmont</description>
            <Point id="18938">
                <coordinates>-97.63646569094574,35.705541219165596,0.0</coordinates>
            </Point>
        </Placemark>
        <Placemark id="18941">
            <name>OK_Piedmont_706575_1966_24000_geo_59</name>
            <description>OK_Piedmont</description>
            <Point id="18940">
                <coordinates>-97.66287328996533,35.69840692842559,0.0</coordinates>
            </Point>
        </Placemark>
        <Placemark id="18943">
            <name>OK_Piedmont_706575_1966_24000_geo_61</name>
            <description>OK_Piedmont</description>
            <Point id="18942">
                <coordinates>-97.65854016742996,35.69831442641858,0.0</coordinates>
            </Point>
        </Placemark>
        <Placemark id="18945">
            <name>OK_Piedmont_706575_1966_24000_geo_72</name>
            <description>OK_Piedmont</description>
            <Point id="18944">
                <coordinates>-97.62736300004042,35.68757119497718,0.0</coordinates>
            </Point>
        </Placemark>
        <Placemark id="18947">
            <name>OK_Piedmont_706575_1966_24000_geo_76</name>
            <description>OK_Piedmont</description>
            <Point id="18946">
                <coordinates>-97.64081182518105,35.68387765448095,0.0</coordinates>
            </Point>
        </Placemark>
        <Placemark id="18949">
            <name>OK_Piedmont_706575_1966_24000_geo_77</name>
            <description>OK_Piedmont</description>
            <Point id="18948">
                <coordinates>-97.63638967850072,35.68385757828417,0.0</coordinates>
            </Point>
        </Placemark>
        <Placemark id="18951">
            <name>OK_Piedmont_706575_1966_24000_geo_79</name>
            <description>OK_Piedmont</description>
            <Point id="18950">
                <coordinates>-97.70532524328573,35.68067995816071,0.0</coordinates>
            </Point>
        </Placemark>
        <Placemark id="18953">
            <name>OK_Piedmont_706575_1966_24000_geo_102</name>
            <description>OK_Piedmont</description>
            <Point id="18952">
                <coordinates>-97.6274323043553,35.65493581109543,0.0</coordinates>
            </Point>
        </Placemark>
        <Placemark id="18955">
            <name>OK_Piedmont_706575_1966_24000_geo_107</name>
            <description>OK_Piedmont</description>
            <Point id="18954">
                <coordinates>-97.65869172282463,35.651192717857384,0.0</coordinates>
            </Point>
        </Placemark>
        <Placemark id="18957">
            <name>OK_Piedmont_706575_1966_24000_geo_114</name>
            <description>OK_Piedmont</description>
            <Point id="18956">
                <coordinates>-97.64956269688889,35.64401117221593,0.0</coordinates>
            </Point>
        </Placemark>
        <Placemark id="18959">
            <name>OK_Spencer_706831_1956_24000_geo_0</name>
            <description>OK_Spencer</description>
            <Point id="18958">
                <coordinates>-97.3850875492204,35.62234832422554,0.0</coordinates>
            </Point>
        </Placemark>
        <Placemark id="18961">
            <name>OK_Spencer_706831_1956_24000_geo_17</name>
            <description>OK_Spencer</description>
            <Point id="18960">
                <coordinates>-97.44647686952726,35.57106304618442,0.0</coordinates>
            </Point>
        </Placemark>
        <Placemark id="18963">
            <name>OK_Spencer_706831_1956_24000_geo_60</name>
            <description>OK_Spencer</description>
            <Point id="18962">
                <coordinates>-97.41870069980519,35.55021437226626,0.0</coordinates>
            </Point>
        </Placemark>
        <Placemark id="18965">
            <name>OK_Spencer_706831_1956_24000_geo_64</name>
            <description>OK_Spencer</description>
            <Point id="18964">
                <coordinates>-97.45844154010858,35.54840217411018,0.0</coordinates>
            </Point>
        </Placemark>
        <Placemark id="18967">
            <name>OK_Spencer_706831_1956_24000_geo_67</name>
            <description>OK_Spencer</description>
            <Point id="18966">
                <coordinates>-97.42303395843622,35.54687563302625,0.0</coordinates>
            </Point>
        </Placemark>
        <Placemark id="18969">
            <name>OK_Spencer_706831_1956_24000_geo_110</name>
            <description>OK_Spencer</description>
            <Point id="18968">
                <coordinates>-97.42296382935967,35.52151025124653,0.0</coordinates>
            </Point>
        </Placemark>
        <Placemark id="18971">
            <name>OK_Spencer_706831_1956_24000_geo_120</name>
            <description>OK_Spencer</description>
            <Point id="18970">
                <coordinates>-97.41316774580984,35.51751618959855,0.0</coordinates>
            </Point>
        </Placemark>
        <Placemark id="18973">
            <name>OK_Spencer_706831_1956_24000_geo_139</name>
            <description>OK_Spencer</description>
            <Point id="18972">
                <coordinates>-97.49562914577712,35.50023982261499,0.0</coordinates>
            </Point>
        </Placemark>
        <Placemark id="18975">
            <name>OK_Spencer_706830_1956_24000_geo_3</name>
            <description>OK_Spencer</description>
            <Point id="18974">
                <coordinates>-97.46592988586796,35.586701261029596,0.0</coordinates>
            </Point>
        </Placemark>
        <Placemark id="18977">
            <name>OK_Spencer_706830_1956_24000_geo_112</name>
            <description>OK_Spencer</description>
            <Point id="18976">
                <coordinates>-97.39527248032195,35.52121497475751,0.0</coordinates>
            </Point>
        </Placemark>
        <Placemark id="18979">
            <name>OK_Spencer_706829_1956_24000_geo_80</name>
            <description>OK_Spencer</description>
            <Point id="18978">
                <coordinates>-97.44333545621163,35.537538970236746,0.0</coordinates>
            </Point>
        </Placemark>
        <Placemark id="18981">
            <name>OK_Spencer_706829_1956_24000_geo_92</name>
            <description>OK_Spencer</description>
            <Point id="18980">
                <coordinates>-97.46968299844713,35.53042869723618,0.0</coordinates>
            </Point>
        </Placemark>
        <Placemark id="18983">
            <name>OK_Spencer_706829_1956_24000_geo_93</name>
            <description>OK_Spencer</description>
            <Point id="18982">
                <coordinates>-97.46916768782836,35.530428836708985,0.0</coordinates>
            </Point>
        </Placemark>
        <Placemark id="18985">
            <name>OK_Spencer_706829_1956_24000_geo_94</name>
            <description>OK_Spencer</description>
            <Point id="18984">
                <coordinates>-97.47093754623799,35.53013531915927,0.0</coordinates>
            </Point>
        </Placemark>
        <Placemark id="18987">
            <name>OK_Spencer_706828_1986_24000_geo_1</name>
            <description>OK_Spencer</description>
            <Point id="18986">
                <coordinates>-97.47424532329896,35.590657784053,0.0</coordinates>
            </Point>
        </Placemark>
    </Document>
</kml>
