# Supplementary material for: A Deep Learning Based Framework to Identify Undocumented Orphaned Oil and Gas Wells from Historical Maps: A Case Study for California and Oklahoma
Source: Environ Sci Technol. 2024 Dec 4;58(50):22194–203. doi: 10.1021/acs.est.4c04413 (PMC11656717; doi:10.1021/acs.est.4c04413)
Supplement: Supplementary file 1 — es4c04413_si_001.zip [file es4c04413_si_001.zip › found_potential_UOWs/Osage_OK_UOWs.csv]

Potential UOW id	Coordinates
OK_Avant_705367_1966_24000_geo_26	36.47534278220551,-96.03929919960525
OK_Avant_705367_1966_24000_geo_34	36.47249104472719,-96.04966716657158
OK_Avant_705367_1966_24000_geo_50	36.466817738642725,-96.10787728399549
OK_Avant_705367_1966_24000_geo_51	36.466071103493206,-96.04181884417007
OK_Avant_705367_1966_24000_geo_52	36.465954502707355,-96.11079181492909
OK_Avant_705367_1966_24000_geo_54	36.46577853468371,-96.045884723117
OK_Avant_705367_1966_24000_geo_56	36.464972664667606,-96.0444037197445
OK_Avant_705367_1966_24000_geo_61	36.46384006969381,-96.0870257505092
OK_Avant_705367_1966_24000_geo_96	36.42942422855257,-96.12119645208736
OK_Avant_705367_1966_24000_geo_105	36.3872068003745,-96.07035719831998
OK_Avant_705367_1966_24000_geo_118	36.3802548841206,-96.06141125951262
OK_Avant_705367_1966_24000_geo_121	36.3765680759501,-96.05701817172668
OK_Avant_800774_1966_24000_geo_12	36.47809672831832,-96.04453699390494
OK_Avant NW_705369_1966_24000_geo_20	36.4872068932123,-96.17555386323245
OK_Avant NW_705369_1966_24000_geo_59	36.443436315319005,-96.19522205399919
OK_Avant NW_705369_1966_24000_geo_64	36.43939316208292,-96.1621680221259
OK_Avant NW_705369_1966_24000_geo_65	36.43925537601922,-96.1595957123379
OK_Avant NW_705369_1966_24000_geo_70	36.43757049069994,-96.20460598723776
OK_Avant NW_705369_1966_24000_geo_115	36.41999832714164,-96.15073238678667
OK_Avant NW_705369_1966_24000_geo_121	36.41623552965274,-96.21164822568787
OK_Avant SE_705372_1963_24000_geo_4	36.364967466475306,-96.10765238024396
OK_Avant SE_705372_1963_24000_geo_6	36.341878511691164,-96.0036632270196
OK_Avant SE_705372_1963_24000_geo_9	36.336469146117544,-96.0615350141843
OK_Avant SE_705372_1963_24000_geo_12	36.33490834274405,-96.00908945417943
OK_Avant SE_705372_1963_24000_geo_20	36.328077607896056,-96.00742332170432
OK_Avant SE_705372_1963_24000_geo_48	36.309340441434784,-96.00080746232383
OK_Avant SE_705372_1963_24000_geo_56	36.30605342729958,-96.00102510899957
OK_Avant SE_705372_1963_24000_geo_66	36.30112213234956,-96.02373429130863
OK_Avant SE_705372_1963_24000_geo_67	36.30069622327831,-96.01002460542477
OK_Avant SE_705372_1963_24000_geo_68	36.30058236831772,-96.011540465841
OK_Avant SE_705372_1963_24000_geo_75	36.298325371925856,-96.00105063026885
OK_Avant SE_705372_1963_24000_geo_95	36.28968673718086,-96.00183246495656
OK_Avant SE_705372_1963_24000_geo_145	36.271764790956475,-96.05494180687545
OK_Avant SE_705372_1963_24000_geo_195	36.26188319278255,-96.02571667409362
OK_Avant SE_705372_1963_24000_geo_235	36.25491044362964,-96.0630724785686
OK_Avant SE_705371_1963_24000_geo_18	36.33069107846893,-96.00106064052396
OK_Avant SE_705371_1963_24000_geo_202	36.26316161445793,-96.02560481299614
OK_Avant SE_705371_1963_24000_geo_250	36.254916208790384,-96.06155943106407
OK_Avant SE_705370_1963_24000_geo_111	36.28401389168967,-96.11835624467767
OK_Avant SW_705375_1966_24000_geo_3	36.371599304016705,-96.17159049585639
OK_Avant SW_705375_1966_24000_geo_133	36.328073262565965,-96.1544717417218
OK_Avant SW_705375_1966_24000_geo_176	36.27008190300712,-96.22330353890736
OK_Avant SW_705374_1966_24000_geo_40	36.34905102048949,-96.21487505339311
OK_Avant SW_705373_1966_24000_geo_9	36.369936946928696,-96.20510263994728
OK_Baconrind Creek_705380_1978_24000_geo_1	36.69189282693075,-96.62220152577541
OK_Baconrind Creek_705380_1978_24000_geo_61	36.645884225531724,-96.53475556051804
OK_Barnsdall_705390_1964_24000_geo_79	36.57594913976676,-96.24047710348381
OK_Barnsdall_705390_1964_24000_geo_84	36.57454510427212,-96.18579492072621
OK_Barnsdall_705390_1964_24000_geo_86	36.57411812229785,-96.24027160718033
OK_Barnsdall_705390_1964_24000_geo_88	36.573993209423925,-96.15495252647611
OK_Barnsdall_705390_1964_24000_geo_107	36.569899728494676,-96.20954163131375
OK_Barnsdall_705390_1964_24000_geo_108	36.56958126408527,-96.23094955297354
OK_Barnsdall_705390_1964_24000_geo_144	36.5631822128442,-96.16616005835397
OK_Barnsdall_705390_1964_24000_geo_146	36.56195534350015,-96.16609235087296
OK_Barnsdall_705390_1964_24000_geo_158	36.55992589671416,-96.13983003771156
OK_Barnsdall_705390_1964_24000_geo_180	36.54554020966867,-96.13418844804772
OK_Barnsdall_705390_1964_24000_geo_199	36.53183444110408,-96.13516282097412
OK_Barnsdall_705389_1964_24000_geo_175	36.55783831525835,-96.22077727458009
OK_Blackburn_705439_1978_24000_geo_34	36.29823342649844,-96.58009881282759
OK_Bluestem Lake_705452_1973_24000_geo_13	36.73730982844434,-96.4089820442709
OK_Bluestem Lake_705452_1973_24000_geo_18	36.6948912111325,-96.42478584626792
OK_Bluestem Lake_705452_1973_24000_geo_32	36.682944574511836,-96.38696450364587
OK_Bluestem Lake_705452_1973_24000_geo_44	36.6785507309572,-96.3945960171486
OK_Bluestem Lake_705452_1973_24000_geo_60	36.672503917887006,-96.4219360581069
OK_Bluestem Lake_705452_1973_24000_geo_69	36.668195784339254,-96.400083171707
OK_Bluestem Lake_705452_1973_24000_geo_81	36.65430920109119,-96.45226109214003
OK_Bluestem Lake_705452_1973_24000_geo_94	36.65070550954299,-96.41956728127617
OK_Bluestem Lake_705452_1973_24000_geo_100	36.64314418524066,-96.44819592227167
OK_Bluestem Lake_705452_1973_24000_geo_152	36.62592600825162,-96.40836847345136
OK_Bowring_705473_1971_24000_geo_23	36.99054515194125,-96.11373577506124
OK_Bowring_705473_1971_24000_geo_36	36.98882411278885,-96.1136890235137
OK_Bowring_705473_1971_24000_geo_49	36.987212894594386,-96.11371081952878
OK_Bowring_705473_1971_24000_geo_116	36.887552067578305,-96.11968811730058
OK_Bowring_705473_1971_24000_geo_123	36.87980728527202,-96.11943186145078
OK_Bowring SE_705474_1971_24000_geo_124	36.79937998842744,-96.09028666876405
OK_Bowring SE_705474_1971_24000_geo_191	36.783122468809616,-96.08481775963777
OK_Bowring SE_705474_1971_24000_geo_201	36.77953466135199,-96.02649638634236
OK_Bug Creek_705511_1978_24000_geo_55	36.45431778897226,-96.5274253385823
OK_Bug Creek_705511_1978_24000_geo_78	36.44279392931419,-96.50197959846174
OK_Bug Creek_705511_1978_24000_geo_119	36.405121865298646,-96.54933749467715
OK_Burbank_705514_1978_24000_geo_29	36.74127970841019,-96.63205799274833
OK_Burbank_705514_1978_24000_geo_165	36.71303507561724,-96.69183166745583
OK_Burbank_705514_1978_24000_geo_221	36.70504408434072,-96.64092834470767
OK_Burbank_705514_1978_24000_geo_391	36.66895805086672,-96.65922089442215
OK_Burbank_705514_1978_24000_geo_397	36.66729124459938,-96.73875628361402
OK_Burbank_705514_1978_24000_geo_440	36.66157361482501,-96.73190240574785
OK_Burbank_705514_1978_24000_geo_466	36.657774053604605,-96.65981916697181
OK_Burbank_705514_1978_24000_geo_482	36.65383420767643,-96.71911258298063
OK_Burbank_705514_1978_24000_geo_525	36.64057395394533,-96.65553473132357
OK_Charley Creek_705583_1963_24000_geo_24	36.670066717432476,-96.96314919559961
OK_Charley Creek NE_705584_1964_24000_geo_0	36.74911549351329,-96.82720797197878
OK_Cleveland_705634_1966_24000_geo_78	36.32433297163165,-96.3829180187627
OK_Cleveland_705634_1966_24000_geo_118	36.30371824978168,-96.49155267989116
OK_Cleveland_705634_1966_24000_geo_127	36.29818579035576,-96.47552055697274
OK_Cleveland_705634_1966_24000_geo_129	36.29769314429744,-96.49256654068864
OK_Cleveland_705634_1966_24000_geo_133	36.29643975019977,-96.47772327961421
OK_Cleveland_705634_1966_24000_geo_134	36.29606426587978,-96.49080085884108
OK_Cleveland_705634_1966_24000_geo_137	36.29356419738703,-96.469059873329
OK_Cleveland_705634_1966_24000_geo_141	36.29256622255805,-96.46898029840798
OK_Cleveland_705634_1966_24000_geo_143	36.292392425568956,-96.49143175169819
OK_Cleveland_705634_1966_24000_geo_150	36.289940529772196,-96.46145794183558
OK_Cleveland_705634_1966_24000_geo_156	36.28590949304493,-96.48007028724182
OK_Cleveland_705634_1966_24000_geo_159	36.285034205903386,-96.48464096966325
OK_Cleveland_705634_1966_24000_geo_174	36.28060751908461,-96.47215330600898
OK_Cleveland_705634_1966_24000_geo_175	36.28030227428468,-96.48058956100726
OK_Cleveland_705634_1966_24000_geo_177	36.280057872417004,-96.47301253222787
OK_Cleveland_705634_1966_24000_geo_181	36.27920553835412,-96.47538696844143
OK_Cleveland_705634_1966_24000_geo_184	36.27834313273988,-96.48000044016976
OK_Cleveland_705634_1966_24000_geo_185	36.27804475774062,-96.46930243265459
OK_Cleveland_705634_1966_24000_geo_189	36.277450626560935,-96.47683148856979
OK_Cleveland_705634_1966_24000_geo_193	36.275786289418804,-96.45745055062201
OK_Cleveland_705634_1966_24000_geo_197	36.274685226441306,-96.47762166423932
OK_Cleveland_705634_1966_24000_geo_207	36.27283298732452,-96.47536127847586
OK_Cleveland_705634_1966_24000_geo_213	36.262313302492885,-96.4138256524264
OK_Cleveland_705634_1966_24000_geo_221	36.257641638579955,-96.43175979027669
OK_Cleveland_705634_1966_24000_geo_227	36.25577380934661,-96.43277741015308
OK_Cleveland_705634_1966_24000_geo_238	36.2524866516714,-96.42704609355201
OK_Cleveland_705634_1966_24000_geo_240	36.252303645647984,-96.43049407254357
OK_Cleveland_705634_1966_24000_geo_241	36.25235202902346,-96.41744624973504
OK_Cleveland_705633_1966_24000_geo_111	36.31202471761398,-96.43094308827735
OK_Cleveland_705633_1966_24000_geo_193	36.2794608820232,-96.4676088094644
OK_Cleveland_705633_1966_24000_geo_220	36.27240910652296,-96.47289810909173
OK_Cleveland_705633_1966_24000_geo_228	36.25939603709735,-96.43182959851825
OK_Cleveland_705633_1966_24000_geo_233	36.257673725985136,-96.41740385522677
OK_Doga Creek_705755_1978_24000_geo_54	36.52605511196685,-96.75429705566754
OK_Happy Hollow_705995_1973_24000_geo_18	36.621737828362214,-96.43840909196813
OK_Happy Hollow_705995_1973_24000_geo_26	36.62148009948643,-96.41930762630965
OK_Happy Hollow_705995_1973_24000_geo_76	36.614379354763436,-96.41570427855494
OK_Happy Hollow_705995_1973_24000_geo_80	36.61319089922572,-96.48235831267337
OK_Happy Hollow_705995_1973_24000_geo_135	36.57783029294417,-96.42290120015055
OK_Happy Hollow_705995_1973_24000_geo_148	36.56879963615961,-96.49348466710497
OK_Happy Hollow_705995_1973_24000_geo_157	36.56323982572988,-96.39975949998943
OK_Happy Hollow_705995_1973_24000_geo_159	36.56273293616272,-96.48720945502397
OK_Happy Hollow_705995_1973_24000_geo_191	36.54938998761906,-96.40314147978103
OK_Happy Hollow_705995_1973_24000_geo_233	36.53807117437391,-96.47750576307313
OK_Happy Hollow_705995_1973_24000_geo_273	36.52456051126346,-96.41450421022083
OK_Happy Hollow_705995_1973_24000_geo_278	36.522970668746865,-96.38512761244023
OK_Herd_706043_1960_24000_geo_40	36.828044034727846,-96.2051195111754
OK_Herd_706043_1960_24000_geo_109	36.804893991187996,-96.20172693755515
OK_Herd_706043_1960_24000_geo_114	36.803713079018465,-96.18280706319563
OK_Herd_706043_1960_24000_geo_124	36.800620601176,-96.17187502489358
OK_Herd_706043_1960_24000_geo_173	36.76925118179614,-96.17170039374238
OK_Herd_706043_1960_24000_geo_174	36.76895830253356,-96.17321403898981
OK_Herd_706043_1960_24000_geo_177	36.76791460759043,-96.17262819318319
OK_Herd_800879_1960_24000_geo_21	36.847747866492625,-96.18648410113616
OK_Hominy_705990_1966_24000_geo_15	36.4941477655751,-96.4405413218058
OK_Hominy_705990_1966_24000_geo_17	36.491590794215035,-96.47132685097738
OK_Hominy_706069_1966_24000_geo_116	36.46925900662181,-96.38384868039148
OK_Hominy_706069_1966_24000_geo_117	36.46918592780122,-96.38427951491481
OK_Hominy NE_705992_1966_24000_geo_8	36.495597181331874,-96.35915346462947
OK_Hominy NE_705992_1966_24000_geo_38	36.466619132736724,-96.25148949698678
OK_Hominy NE_705992_1966_24000_geo_40	36.4654786265632,-96.26115990609613
OK_Hominy NE_705992_1966_24000_geo_96	36.42259661330873,-96.33744844429548
OK_Hominy NE_705992_1966_24000_geo_116	36.379709321226215,-96.33449321473489
OK_Kaw City_706129_1964_24000_geo_2	36.84883408096439,-96.75563832726537
OK_Kaw City_706129_1964_24000_geo_6	36.846635690879566,-96.75335413839657
OK_Kaw City_706129_1964_24000_geo_7	36.846592932886864,-96.76709219729135
OK_Kaw City_706129_1964_24000_geo_12	36.844915652092254,-96.75571727354675
OK_Kaw City_706129_1964_24000_geo_16	36.84453370137933,-96.77824914132368
OK_Kaw City_706129_1964_24000_geo_31	36.83922755592372,-96.77143264824524
OK_Kaw City_706129_1964_24000_geo_33	36.837504778062204,-96.75330825946317
OK_Kaw City_706129_1964_24000_geo_41	36.833710776895806,-96.77386549263629
OK_Kaw City_706129_1964_24000_geo_50	36.830248992676204,-96.75609270799939
OK_Kaw City_706129_1964_24000_geo_66	36.8176217306138,-96.75814463371917
OK_Kaw City_706129_1964_24000_geo_68	36.81556490408341,-96.75830555699339
OK_Kaw City_706129_1964_24000_geo_69	36.815539365856345,-96.75590676269276
OK_Kaw City_706129_1964_24000_geo_70	36.8139146686969,-96.75355478573094
OK_Kaw City_706129_1964_24000_geo_76	36.81028307791997,-96.75361839178545
OK_Kaw City_706129_1964_24000_geo_80	36.806787055325344,-96.75347951827264
OK_Kaw City_706129_1964_24000_geo_82	36.77935253411024,-96.81878235161533
OK_Kaw City_706129_1964_24000_geo_83	36.7783027543768,-96.81794007828547
OK_Kaw City_706129_1964_24000_geo_84	36.77746101506736,-96.82103343142163
OK_Kaw City_706129_1964_24000_geo_87	36.77387188222814,-96.82376445011198
OK_Kaw City_706129_1964_24000_geo_88	36.77206827770154,-96.8236618030503
OK_Kaw City_706129_1964_24000_geo_94	36.76379168559304,-96.82475317608848
OK_Kaw City_706129_1964_24000_geo_95	36.763297098715974,-96.82657374836016
OK_Kaw City_706129_1964_24000_geo_97	36.75957103927554,-96.82474121846452
OK_Kaw City_706129_1964_24000_geo_98	36.75954333535172,-96.82693725427988
OK_Kaw City_706129_1964_24000_geo_99	36.757987171365684,-96.82453619356347
OK_Kaw City_706129_1964_24000_geo_100	36.757812976612925,-96.82680042930934
OK_Kaw City_706129_1964_24000_geo_101	36.754196612220895,-96.82654952829284
OK_Kaw City_706129_1964_24000_geo_102	36.752436365403064,-96.82670198817439
OK_Kaw City_706129_1964_24000_geo_103	36.75241100078323,-96.82898400186396
OK_Kaw City_706129_1964_24000_geo_104	36.750717479360546,-96.82714058047645
OK_Kaw City_800894_1964_24000_geo_47	36.832119979832065,-96.75804539257948
OK_Kaw City_800894_1964_24000_geo_56	36.82850142716664,-96.75345840583242
OK_Kaw City_800894_1964_24000_geo_86	36.7756597939275,-96.82096014855163
OK_Kaw City_800894_1964_24000_geo_95	36.76146837522513,-96.82680757016907
OK_Kaw City_800894_1964_24000_geo_96	36.76143200331585,-96.82446354706484
OK_Kaw City_706128_1964_24000_geo_30	36.83935873213652,-96.76694173295341
OK_Keystone Dam_706155_1958_24000_geo_5	36.21542038310405,-96.25061008343081
OK_Keystone Dam_706155_1958_24000_geo_6	36.21037855057632,-96.32419118231775
OK_Keystone Dam_706155_1958_24000_geo_8	36.20262593025831,-96.31025357174008
OK_Keystone Dam_706155_1958_24000_geo_9	36.20235194548032,-96.30810992721773
OK_Keystone Dam_706155_1958_24000_geo_10	36.199775918399574,-96.30882401459878
OK_Keystone Dam_706155_1958_24000_geo_13	36.1976920640892,-96.36795317547211
OK_Keystone Dam_706155_1958_24000_geo_14	36.19749125350501,-96.36668778168355
OK_Keystone Dam_706155_1958_24000_geo_15	36.196776252192,-96.36829141269527
OK_Keystone Dam_706155_1958_24000_geo_16	36.19675851727047,-96.36713913117393
OK_Keystone Dam_706155_1958_24000_geo_25	36.19003965007826,-96.36309043021005
OK_Keystone Dam_706155_1958_24000_geo_27	36.18915412073614,-96.29825910969969
OK_Keystone Dam_706155_1958_24000_geo_28	36.18899623317578,-96.36218608650316
OK_Keystone Dam_706155_1958_24000_geo_29	36.18850988282681,-96.28887686033102
OK_Keystone Dam_706155_1958_24000_geo_31	36.1881403113331,-96.35041560843442
OK_Keystone Dam_706155_1958_24000_geo_32	36.188012574349656,-96.34912785845813
OK_Keystone Dam_706155_1958_24000_geo_51	36.18373399930539,-96.29617541860662
OK_Keystone Dam_706155_1958_24000_geo_53	36.18345677880769,-96.33480379581238
OK_Keystone Dam_706155_1958_24000_geo_71	36.17712288968273,-96.32075223729206
OK_Keystone Dam_706155_1958_24000_geo_72	36.17698617904077,-96.3284934651704
OK_Keystone Dam_706155_1958_24000_geo_73	36.176450789602015,-96.32692915127046
OK_Keystone Dam_706155_1958_24000_geo_76	36.17462964961655,-96.31924351332334
OK_Keystone Dam_706155_1958_24000_geo_78	36.17330053916216,-96.32720304393354
OK_Keystone Dam_706155_1958_24000_geo_79	36.172327845458,-96.32677098033625
OK_Keystone Dam_706155_1958_24000_geo_80	36.17124188942415,-96.3178879886174
OK_Keystone Dam_706155_1958_24000_geo_81	36.167692257441594,-96.31478859231288
OK_Keystone Dam_706155_1958_24000_geo_82	36.16483423917405,-96.32605802104193
OK_Keystone Dam_706155_1958_24000_geo_83	36.16386499059928,-96.31210090881062
OK_Keystone Dam_706155_1958_24000_geo_84	36.163625576358534,-96.3261255409914
OK_Keystone Dam_706155_1958_24000_geo_85	36.162449487079556,-96.30329332664708
OK_Keystone Dam_706155_1958_24000_geo_87	36.16185064280378,-96.3059807674508
OK_Keystone Dam_706155_1958_24000_geo_88	36.16185057761443,-96.30333850461773
OK_Keystone Dam_706155_1958_24000_geo_89	36.16183230260407,-96.30458059547995
OK_Keystone Dam_706155_1958_24000_geo_93	36.156447388347864,-96.29249972538628
OK_Keystone Dam_706155_1958_24000_geo_94	36.15633032923497,-96.28934610170046
OK_Keystone Dam_706155_1958_24000_geo_97	36.155734069056955,-96.30358750002279
OK_Keystone Dam_706155_1958_24000_geo_99	36.15510989893742,-96.29261926124889
OK_Keystone Dam_706155_1958_24000_geo_101	36.15489704334038,-96.36198950660173
OK_Keystone Dam_706155_1958_24000_geo_107	36.15307897322648,-96.35975430942487
OK_Keystone Dam_706155_1958_24000_geo_110	36.151333096684034,-96.35979689105444
OK_Keystone Dam_706155_1958_24000_geo_111	36.15068482159369,-96.35092748097229
OK_Keystone Dam_706155_1958_24000_geo_114	36.14788316652162,-96.35697657209452
OK_Keystone Dam_706155_1958_24000_geo_116	36.14598721293135,-96.33773549518962
OK_Keystone Dam_706155_1958_24000_geo_119	36.145493839168424,-96.2792260073551
OK_Keystone Dam_706155_1958_24000_geo_121	36.14420914065123,-96.35103066452186
OK_Keystone Dam_706155_1958_24000_geo_122	36.144118798661445,-96.3419266240101
OK_Keystone Dam_706155_1958_24000_geo_123	36.14409308418212,-96.35032612962172
OK_Keystone Dam_706155_1958_24000_geo_125	36.14401020333539,-96.33711740043059
OK_Keystone Dam_706155_1958_24000_geo_126	36.143848067655284,-96.28217241344359
OK_Keystone Dam_706155_1958_24000_geo_128	36.14366271984309,-96.3351755585051
OK_Keystone Dam_706155_1958_24000_geo_130	36.143186292913015,-96.27875280124371
OK_Keystone Dam_706155_1958_24000_geo_132	36.14036471415764,-96.28566187912817
OK_Keystone Dam_706155_1958_24000_geo_134	36.139689953001735,-96.32962037606488
OK_Keystone Dam_706155_1958_24000_geo_135	36.13817125538599,-96.29417470084017
OK_Keystone Dam_706155_1958_24000_geo_142	36.136786179894216,-96.34192301345965
OK_Keystone Dam_706155_1958_24000_geo_145	36.13633175949798,-96.33946313615954
OK_Keystone Dam_706155_1958_24000_geo_154	36.13161503096161,-96.32239454178156
OK_Keystone Dam_706155_1958_24000_geo_155	36.13154829650867,-96.27195057292656
OK_Keystone Dam_706155_1958_24000_geo_157	36.130233462270695,-96.28423644124742
OK_Keystone Dam_706155_1958_24000_geo_162	36.12892102077666,-96.26279764034258
OK_Keystone Dam_706155_1958_24000_geo_167	36.12752475985908,-96.3199788569596
OK_Keystone Dam_706155_1958_24000_geo_168	36.127469979754615,-96.31833850539334
OK_Keystone Dam_706154_1958_24000_geo_47	36.17103256556833,-96.31659573591205
OK_Keystone Dam_706154_1958_24000_geo_48	36.16891223713825,-96.35535120267912
OK_Keystone Dam_706154_1958_24000_geo_92	36.13126740894684,-96.28117221616905
OK_Keystone Dam_800897_1958_24000_geo_28	36.18085000110322,-96.3073672747157
OK_Keystone Dam_706153_1958_24000_geo_74	36.133198587253055,-96.32401644993607
OK_Lucy Creek_706279_1978_24000_geo_110	36.57579271820439,-96.52560470999653
OK_Lucy Creek_706279_1978_24000_geo_208	36.55177999530574,-96.50379921736177
OK_Lucy Creek_706279_1978_24000_geo_256	36.54660619115843,-96.5640111914039
OK_Masham_706326_1978_24000_geo_9	36.44109883218273,-96.85891841237664
OK_Masham_706326_1978_24000_geo_11	36.4375314473759,-96.85698132261264
OK_Morrison NE_706404_1972_24000_geo_4	36.42552187835787,-97.05339266682986
OK_Morrison NE_706404_1972_24000_geo_9	36.386480250486514,-97.008200991367
OK_Morrison NE_706402_1972_24000_geo_0	36.453541826318435,-97.02195660559482
OK_Nanos_706429_1960_24000_geo_0	36.87451355010315,-96.33852459019768
OK_Nanos_706429_1960_24000_geo_71	36.79528888826406,-96.28189788527814
OK_Nanos_706429_1960_24000_geo_140	36.7668529644442,-96.27979359605591
OK_Nanos_706429_1960_24000_geo_146	36.76606597827268,-96.28154648663843
OK_Nanos_706429_1960_24000_geo_156	36.76267823439442,-96.27965897820025
OK_Nelagoney_706436_1960_24000_geo_35	36.71827089232826,-96.1751677933267
OK_New Prue_706451_1966_24000_geo_2	36.37200101155618,-96.26165955453854
OK_New Prue_800951_1966_24000_geo_70	36.286482163144576,-96.32789838254375
OK_Pawhuska_706551_1960_24000_geo_5	36.71365280458923,-96.26075286617137
OK_Pawhuska_706551_1960_24000_geo_6	36.70855204287528,-96.3509442228088
OK_Pawhuska_706551_1960_24000_geo_11	36.69113596746085,-96.27977792311093
OK_Pawhuska_706551_1960_24000_geo_27	36.68098933816054,-96.26997255388581
OK_Pawhuska_706551_1960_24000_geo_52	36.66499657260715,-96.3172313974686
OK_Pawhuska_706551_1960_24000_geo_86	36.65385600246594,-96.32382891007502
OK_Pawhuska_706551_1960_24000_geo_89	36.6481887219347,-96.35515516056157
OK_Pearsonia_706556_1973_24000_geo_5	36.84820087774859,-96.37693828141227
OK_Pearsonia_706556_1973_24000_geo_20	36.82233301469492,-96.4884294336313
OK_Pearsonia_706556_1973_24000_geo_53	36.81242548650816,-96.46922573856183
OK_Pearsonia NE_706557_1973_24000_geo_0	36.99973692067771,-96.35551081376083
OK_Pearsonia NE_706557_1973_24000_geo_3	36.99750860578445,-96.36034974279106
OK_Pearsonia NE_706557_1973_24000_geo_4	36.996827848808294,-96.36041813997271
OK_Pearsonia NE_706557_1973_24000_geo_5	36.996514164457906,-96.36234480626185
OK_Pearsonia NE_706557_1973_24000_geo_6	36.99476676748763,-96.36149496602225
OK_Pearsonia NE_706557_1973_24000_geo_16	36.98917592138108,-96.35685826009437
OK_Pearsonia NE_706557_1973_24000_geo_26	36.98202989264009,-96.3130497821963
OK_Pearsonia NE_706557_1973_24000_geo_27	36.98185291884441,-96.35832188716739
OK_Pearsonia NE_706557_1973_24000_geo_29	36.97528537392359,-96.35726314548174
OK_Pearsonia NE_706557_1973_24000_geo_31	36.954630389947056,-96.34244133503053
OK_Pearsonia NE_706557_1973_24000_geo_33	36.95325117475593,-96.34046925653189
OK_Pearsonia NE_706557_1973_24000_geo_35	36.95305840249848,-96.36272950621263
OK_Pearsonia NE_706557_1973_24000_geo_41	36.93343005701078,-96.35895806775947
OK_Pearsonia NE_706557_1973_24000_geo_47	36.930000377453524,-96.3736693164871
OK_Pearsonia NE_706557_1973_24000_geo_50	36.92960147061908,-96.36296639483518
OK_Pearsonia NE_706557_1973_24000_geo_52	36.92827036372313,-96.37476796909195
OK_Pearsonia NE_706557_1973_24000_geo_60	36.92623581430705,-96.36078711351225
OK_Pearsonia NE_706557_1973_24000_geo_73	36.91681705986138,-96.35936060576496
OK_Ponca City_706588_1968_24000_geo_3	36.718629484267154,-97.12259954963417
OK_Ponca City_706588_1968_24000_geo_8	36.67011851290778,-97.11852031559698
OK_Ponca City_706588_1968_24000_geo_18	36.66050366996437,-97.09944494237993
OK_Ponca City_706588_1968_24000_geo_30	36.65572761907744,-97.03576343669259
OK_Ponca City_706588_1968_24000_geo_45	36.650242226935426,-97.11448054528229
OK_Ponca City_706588_1968_24000_geo_49	36.6501389277958,-97.12323301693128
OK_Ponca City_706588_1968_24000_geo_56	36.64774807596506,-97.10534736682992
OK_Ponca City_706588_1968_24000_geo_61	36.64526257627436,-97.11596919328235
OK_Ponca City_706587_1968_24000_geo_0	36.73923248390608,-97.12218992512317
OK_Ponca City_706587_1968_24000_geo_1	36.7035230258874,-97.0528502895584
OK_Ponca City_706587_1968_24000_geo_2	36.69541160825275,-97.0667443970279
OK_Ponca City_706587_1968_24000_geo_3	36.68089117047091,-97.05842333004122
OK_Ponca City_706587_1968_24000_geo_25	36.65729294527792,-97.00433515331117
OK_Ponca City SE_706591_1968_24000_geo_4	36.5989149008368,-97.11591738153683
OK_Sand Springs_706749_1956_24000_geo_61	36.233079962316154,-96.01533583488056
OK_Sand Springs_706749_1956_24000_geo_112	36.22831749706632,-96.01333739028762
OK_Sand Springs_706749_1956_24000_geo_171	36.221681579233426,-96.04954437524033
OK_Sand Springs_706749_1956_24000_geo_172	36.22169738389843,-96.03384038350406
OK_Sand Springs_706749_1956_24000_geo_180	36.21844035425559,-96.00104167919687
OK_Sand Springs_706749_1956_24000_geo_181	36.21835721830195,-96.02272058533171
OK_Sand Springs_706749_1956_24000_geo_184	36.216790713253886,-96.00087876340498
OK_Sand Springs_706749_1956_24000_geo_197	36.212889376701604,-96.04356694599055
OK_Sand Springs_706749_1956_24000_geo_202	36.21247837948516,-96.00183727850799
OK_Sand Springs_706749_1956_24000_geo_206	36.21182767687204,-96.03790778742602
OK_Sand Springs_706749_1956_24000_geo_207	36.21162974174227,-96.04074387696893
OK_Sand Springs_706749_1956_24000_geo_208	36.21150799896562,-96.04323720090109
OK_Sand Springs_706749_1956_24000_geo_213	36.21075246372597,-96.03330574335286
OK_Sand Springs_706749_1956_24000_geo_226	36.20736385863959,-96.00445150815123
OK_Sand Springs_706749_1956_24000_geo_257	36.19842668565256,-96.00216062358048
OK_Sand Springs_706749_1956_24000_geo_264	36.195396025897566,-96.00232109068473
OK_Sand Springs_706749_1956_24000_geo_283	36.17734060687658,-96.02748601971062
OK_Sand Springs_706749_1956_24000_geo_294	36.15478336324534,-96.07107073051264
OK_Sand Springs_706749_1956_24000_geo_300	36.152721674846795,-96.07103753685493
OK_Sand Springs_706749_1956_24000_geo_302	36.15121116705268,-96.06491376741913
OK_Sand Springs_706749_1956_24000_geo_307	36.14609532802256,-96.06565530923216
OK_Sand Springs_706749_1956_24000_geo_309	36.14236389028687,-96.02996238925309
OK_Sand Springs_706749_1956_24000_geo_310	36.1281315162621,-96.0327866529409
OK_Sand Springs_706749_1956_24000_geo_313	36.12576217906504,-96.028908722975
OK_Sand Springs_706749_1956_24000_geo_314	36.12573545624097,-96.03217430810228
OK_Sand Springs_706749_1956_24000_geo_315	36.125672613622555,-96.03329020938911
OK_Sand Springs_801016_1956_24000_geo_102	36.22949692402736,-96.03367439937816
OK_Sand Springs_801016_1956_24000_geo_173	36.219817501833816,-96.00077016115114
OK_Sand Springs_801016_1956_24000_geo_282	36.155076364396976,-96.0509804121863
OK_Sand Springs_706748_1956_24000_geo_284	36.152895874364376,-96.12374531264828
OK_Sand Springs_706747_1956_24000_geo_2	36.24803825294802,-96.12205210187102
OK_Sand Springs_706747_1956_24000_geo_297	36.150197297277806,-96.07484483127553
OK_Sand Springs_706747_1956_24000_geo_300	36.1490986359707,-96.0685528489457
OK_Sand Springs_802695_1956_24000_geo_175	36.2109427893139,-96.0354552356847
OK_Shidler_706788_1964_24000_geo_28	36.8409835877951,-96.71964277142453
OK_Shidler_706788_1964_24000_geo_189	36.825723295870176,-96.73902041244355
OK_Shidler_706788_1964_24000_geo_225	36.82193350112364,-96.7120963919814
OK_Shidler_706788_1964_24000_geo_693	36.77810882593867,-96.70275071094318
OK_Shidler_706788_1964_24000_geo_789	36.771042516657666,-96.68720364144126
OK_Shidler_706788_1964_24000_geo_930	36.75757300738503,-96.70432887309289
OK_Shidler_706787_1964_24000_geo_214	36.82181150006184,-96.7207475164136
OK_Uncas_706988_1963_24000_geo_1	36.822614614219134,-96.96299570306257
OK_Uncas_706988_1963_24000_geo_2	36.82025211131748,-96.96497636910807
OK_Uncas_706988_1963_24000_geo_3	36.82008691909982,-96.96666165416471
OK_Uncas_706988_1963_24000_geo_5	36.80808128301456,-96.89847992452405
OK_Uncas_706988_1963_24000_geo_10	36.79735195925822,-96.90076236159965
OK_Uncas_706988_1963_24000_geo_14	36.793734875519505,-96.89852159503388
OK_Uncas_706988_1963_24000_geo_17	36.779462161237774,-96.97577464403491
OK_Uncas_706988_1963_24000_geo_19	36.76464608950858,-96.98342565701434
OK_Uncas_801075_1963_24000_geo_6	36.802799333097006,-96.89941415119057
OK_Watchorn_707039_1978_24000_geo_44	36.426647573939235,-96.99104869346635
OK_Watchorn_707039_1978_24000_geo_46	36.422932222023725,-96.9910460036212
OK_Watchorn_707039_1978_24000_geo_60	36.393107260870075,-96.97189236005994
OK_Watchorn_707039_1978_24000_geo_61	36.39306910093551,-96.97587344664935
OK_Watchorn_707039_1978_24000_geo_63	36.38937530939817,-96.96624912196533
OK_Wekiwa_707067_1958_24000_geo_8	36.23759483953234,-96.20032571077768
OK_Wekiwa_707067_1958_24000_geo_37	36.19165130268883,-96.20398708305332
OK_Wekiwa_707067_1958_24000_geo_39	36.19147312181156,-96.14326334791909
OK_Wekiwa_707067_1958_24000_geo_42	36.1910670832057,-96.14584546526623
OK_Wekiwa_707067_1958_24000_geo_51	36.18089228852083,-96.15060781734098
OK_Wekiwa_707067_1958_24000_geo_70	36.1608445398597,-96.2408090996842
OK_Wekiwa_707067_1958_24000_geo_71	36.1607874973195,-96.2422963129891
OK_Wekiwa_707067_1958_24000_geo_72	36.16022793004501,-96.17165495232567
OK_Wekiwa_707067_1958_24000_geo_74	36.16001430583236,-96.23832439862514
OK_Wekiwa_707067_1958_24000_geo_75	36.15987487708492,-96.24509855035693
OK_Wekiwa_707067_1958_24000_geo_78	36.157049822644616,-96.23477483393926
OK_Wekiwa_707067_1958_24000_geo_84	36.15102102101464,-96.23376624913229
OK_Wekiwa_707067_1958_24000_geo_86	36.14929789216159,-96.22538699503838
OK_Wekiwa_707067_1958_24000_geo_87	36.14927857511553,-96.23148463163204
OK_Wekiwa_707067_1958_24000_geo_88	36.149279440820216,-96.22929438489086
OK_Wekiwa_707067_1958_24000_geo_92	36.147261186023,-96.22532465901051
OK_Wekiwa_707067_1958_24000_geo_93	36.14664322396065,-96.22705309785823
OK_Wekiwa_707067_1958_24000_geo_95	36.145698954186145,-96.22516953424439
OK_Wekiwa_707067_1958_24000_geo_96	36.14550209448299,-96.2405636504373
OK_Wekiwa_707067_1958_24000_geo_97	36.14538191472271,-96.23114339996577
OK_Wekiwa_707067_1958_24000_geo_98	36.14514058442359,-96.23877562948167
OK_Wekiwa_707067_1958_24000_geo_101	36.144124336920015,-96.23851530042793
OK_Wekiwa_707067_1958_24000_geo_102	36.14407970444631,-96.23597520386414
OK_Wekiwa_707067_1958_24000_geo_103	36.14391683115966,-96.2313804118343
OK_Wekiwa_707067_1958_24000_geo_105	36.13583394677714,-96.21901948118224
OK_Wekiwa_707067_1958_24000_geo_108	36.13493495685751,-96.21589882688134
OK_Wekiwa_707067_1958_24000_geo_110	36.133199445437334,-96.24196711782376
OK_Wekiwa_707067_1958_24000_geo_111	36.1329891865637,-96.22678416318239
OK_Wekiwa_707067_1958_24000_geo_112	36.13261442905513,-96.22514827388851
OK_Wekiwa_707067_1958_24000_geo_114	36.131406947545685,-96.22677883539322
OK_Wekiwa_707067_1958_24000_geo_115	36.13120246867194,-96.22503145112815
OK_Wekiwa_707067_1958_24000_geo_117	36.131028098102604,-96.22072864351983
OK_Wekiwa_707067_1958_24000_geo_118	36.13080312457492,-96.2232847991889
OK_Wekiwa_707067_1958_24000_geo_119	36.129715383551186,-96.22523388856852
OK_Wekiwa_707067_1958_24000_geo_120	36.12967092361937,-96.22665152804723
OK_Wekiwa_707067_1958_24000_geo_121	36.12962791771205,-96.22397871906064
OK_Wekiwa_801093_1958_24000_geo_118	36.12614350062901,-96.21178921679305
OK_Wekiwa_707064_1958_24000_geo_101	36.12765122955946,-96.2147779261431
OK_Wekiwa_707066_1958_24000_geo_89	36.13157219158537,-96.2330559638576
OK_Whippoorwill_707085_1973_24000_geo_0	36.99976128365062,-96.2071672317456
OK_Whippoorwill_707085_1973_24000_geo_1	36.99975936813005,-96.14743365340856
OK_Whippoorwill_707085_1973_24000_geo_2	36.999697679821125,-96.12999993997873
OK_Whippoorwill_707085_1973_24000_geo_3	36.99948544900392,-96.20659369060908
OK_Whippoorwill_707085_1973_24000_geo_4	36.999338768205995,-96.2042768154705
OK_Whippoorwill_707085_1973_24000_geo_14	36.99698352820489,-96.20583616420684
OK_Whippoorwill_707085_1973_24000_geo_18	36.99591919498794,-96.18234746628669
OK_Whippoorwill_707085_1973_24000_geo_22	36.994759652034325,-96.170259477348
OK_Whippoorwill_707085_1973_24000_geo_33	36.992643912979126,-96.17014536722333
OK_Whippoorwill_707085_1973_24000_geo_52	36.97774220336463,-96.1743919047981
OK_Whippoorwill_707085_1973_24000_geo_53	36.97752150932964,-96.17592840918758
OK_Whippoorwill_707085_1973_24000_geo_56	36.97631952707324,-96.14313614443103
OK_Whippoorwill_707085_1973_24000_geo_61	36.97374538098386,-96.1479533093853
OK_Whippoorwill_707085_1973_24000_geo_64	36.96999258088911,-96.1489185247485
OK_Whippoorwill_707085_1973_24000_geo_86	36.96152629254812,-96.13823922278237
OK_Whippoorwill_707085_1973_24000_geo_91	36.95979389041409,-96.13074343849404
OK_Whippoorwill_707085_1973_24000_geo_93	36.95917214911178,-96.14018963937978
OK_Whippoorwill_707085_1973_24000_geo_96	36.95829615957545,-96.17506094479971
OK_Whippoorwill_707085_1973_24000_geo_111	36.95274016805861,-96.17503916413996
OK_Whippoorwill_707085_1973_24000_geo_114	36.95207397920645,-96.15039576084456
OK_Whippoorwill_707085_1973_24000_geo_116	36.95079115601057,-96.24339841033189
OK_Whippoorwill_707085_1973_24000_geo_126	36.94804194098919,-96.22051929035258
OK_Whippoorwill_707085_1973_24000_geo_138	36.94219717662913,-96.19892515736346
OK_Whippoorwill_707085_1973_24000_geo_145	36.93207636040177,-96.21003915662948
OK_Whippoorwill_707085_1973_24000_geo_146	36.93195038987922,-96.19594459743927
OK_Whippoorwill_707085_1973_24000_geo_163	36.92263913857536,-96.20806590146726
OK_Whippoorwill_707085_1973_24000_geo_168	36.921172146412616,-96.24241446421065
OK_Whippoorwill_707085_1973_24000_geo_173	36.91949596672008,-96.19266690382413
OK_Whippoorwill_707085_1973_24000_geo_181	36.916314348637385,-96.24415238897183
OK_Whippoorwill_707085_1973_24000_geo_183	36.91545059304027,-96.24252494540336
OK_Whippoorwill_707085_1973_24000_geo_193	36.91007076234405,-96.21899141305384
OK_Whippoorwill_707085_1973_24000_geo_197	36.908052928845116,-96.24616241892981
OK_Whippoorwill_707085_1973_24000_geo_204	36.90324920617133,-96.2059764427935
OK_Whippoorwill_707085_1973_24000_geo_211	36.901394038427206,-96.17816528150841
OK_Whippoorwill_707085_1973_24000_geo_223	36.89558625948706,-96.23396659848231
OK_Whippoorwill_707085_1973_24000_geo_232	36.893252566406844,-96.13233205730796
OK_Whippoorwill_707085_1973_24000_geo_250	36.890395419574666,-96.23980425298686
OK_Whippoorwill_707085_1973_24000_geo_256	36.888214629559315,-96.13939054027142
OK_Whippoorwill_707085_1973_24000_geo_273	36.88043590812132,-96.21100991378624
OK_Wolco_707100_1972_24000_geo_21	36.61364980937889,-96.06692808175188
OK_Wolco_707100_1972_24000_geo_24	36.61264147584644,-96.07569590191076
OK_Wolco_707100_1972_24000_geo_57	36.60429134154263,-96.07658060543174
OK_Wolco_707100_1972_24000_geo_128	36.5833358016819,-96.0082552472559
OK_Wolco_707100_1972_24000_geo_129	36.58293226594837,-96.00655260265877
OK_Wolco_707100_1972_24000_geo_176	36.56854984264554,-96.12048072735307
OK_Wolco_707100_1972_24000_geo_177	36.56823590884124,-96.03269335742496
OK_Wolco_707100_1972_24000_geo_267	36.54752768714542,-96.05378634438658
OK_Wolco_707100_1972_24000_geo_270	36.54730421843772,-96.08537852019793
OK_Wolco_707100_1972_24000_geo_272	36.54716146691518,-96.05601055597076
OK_Wolco_707100_1972_24000_geo_276	36.54674030032685,-96.05492123246559
OK_Wolco_707100_1972_24000_geo_277	36.546481425402796,-96.0799995348761
OK_Wolco_707100_1972_24000_geo_287	36.54485328742374,-96.07035395134973
OK_Wolco_707100_1972_24000_geo_307	36.54045940214387,-96.05805381093502
OK_Wolco_707100_1972_24000_geo_312	36.539702889869304,-96.0184994885053
OK_Wolco_707100_1972_24000_geo_321	36.537895091795505,-96.06862889025247
OK_Wolco_707100_1972_24000_geo_330	36.53606402416564,-96.067766518065
OK_Wolco_707100_1972_24000_geo_337	36.53379365881251,-96.06470309840856
OK_Wolco_707100_1972_24000_geo_353	36.53082734287833,-96.04913732004765
OK_Wolco_707100_1972_24000_geo_368	36.52899626399963,-96.05093023392996
OK_Wolco_707100_1972_24000_geo_406	36.524720366476906,-96.00841201657512
OK_Wolco_707100_1972_24000_geo_496	36.5040364737054,-96.03986573470179
OK_Woolaroc_707107_1971_24000_geo_9	36.73261709334282,-96.05245283441552
OK_Woolaroc_707107_1971_24000_geo_20	36.72791398306732,-96.00967983463707
OK_Woolaroc_707107_1971_24000_geo_52	36.71966336045484,-96.06493588203017
OK_Woolaroc_707107_1971_24000_geo_94	36.68480680439066,-96.0328788164893
OK_Woolaroc_707107_1971_24000_geo_141	36.65993019664823,-96.00112635017797
OK_Woolaroc_707107_1971_24000_geo_145	36.655656929115054,-96.10208416285604
OK_Woolaroc_707107_1971_24000_geo_157	36.64633389701992,-96.0008081830664
OK_Wynona_707113_1964_24000_geo_5	36.621723975308,-96.37396441078518
OK_Wynona_707113_1964_24000_geo_36	36.6131738636318,-96.28976550615405
OK_Wynona_707113_1964_24000_geo_88	36.594350968823704,-96.35148489870306
OK_Wynona_707113_1964_24000_geo_90	36.59394475048411,-96.33318096740749
OK_Wynona_707113_1964_24000_geo_149	36.55218952385688,-96.30390377786901
OK_Wynona_707113_1964_24000_geo_198	36.539533676725625,-96.35823379232158
OK_Wynona_707113_1964_24000_geo_201	36.538584098064284,-96.31115636011944
OK_Wynona_707113_1964_24000_geo_236	36.52614173384741,-96.30535997337094
OK_Wynona_707113_1964_24000_geo_290	36.50668281873763,-96.25092150369656
OK_Wynona_802719_1964_24000_geo_85	36.596428743611256,-96.35325791121774
OK_Wynona_802719_1964_24000_geo_103	36.589164156439494,-96.27025683263129
