# Supplementary material for: A Deep Learning Based Framework to Identify Undocumented Orphaned Oil and Gas Wells from Historical Maps: A Case Study for California and Oklahoma
Source: Environ Sci Technol. 2024 Dec 4;58(50):22194–203. doi: 10.1021/acs.est.4c04413 (PMC11656717; doi:10.1021/acs.est.4c04413)
Supplement: Supplementary file 1 — es4c04413_si_001.zip [file es4c04413_si_001.zip › found_potential_UOWs/Los Angeles_CA_UOWs.csv]

Potential UOW id	Coordinates
CA_Azusa_288135_1953_24000_geo_0	34.15743563806202,-117.95393893039315
CA_Azusa_288135_1953_24000_geo_1	34.15295118972578,-117.87606716055653
CA_Baldwin Park_100151_1966_24000_geo_10	34.01004540682819,-117.99948770518986
CA_Beverly Hills_288354_1966_24000_geo_190	34.007023747715486,-118.39172009285642
CA_Beverly Hills_302394_1966_24000_geo_21	34.01569562009099,-118.42649383420365
CA_Beverly Hills_302394_1966_24000_geo_35	34.01386371308751,-118.42638407447191
CA_Burbank_288674_1948_24000_geo_0	34.134751749773194,-118.32105626562432
CA_Calabasas_288764_1952_24000_geo_2	34.23312457134598,-118.69336068469859
CA_Calabasas_288764_1952_24000_geo_3	34.23184054481902,-118.67505571771605
CA_Calabasas_288764_1952_24000_geo_4	34.23045644237822,-118.68028343501751
CA_Calabasas_288764_1952_24000_geo_5	34.22802956954533,-118.68301844934608
CA_Calabasas_288764_1952_24000_geo_6	34.22554151071516,-118.68512498441027
CA_Calabasas_288764_1952_24000_geo_7	34.22540416165422,-118.6867459160636
CA_Calabasas_288764_1952_24000_geo_8	34.22496906331063,-118.68543374315817
CA_Calabasas_288764_1952_24000_geo_9	34.224915513959196,-118.68600314059654
CA_Calabasas_288765_1952_24000_geo_0	34.231114887750266,-118.69797233082943
CA_Calabasas_288765_1952_24000_geo_4	34.22540746309258,-118.68959182304677
CA_Calabasas_302556_1952_24000_geo_0	34.23097301938402,-118.6788952943923
CA_Calabasas_465393_1952_24000_geo_4	34.23339728423944,-118.6939800441329
CA_Calabasas_465393_1952_24000_geo_5	34.23326907915236,-118.69336247874814
CA_Calabasas_465393_1952_24000_geo_6	34.233067592101776,-118.6928772425478
CA_Calabasas_465393_1952_24000_geo_10	34.22854280154661,-118.68224674420264
CA_El Monte_101361_1966_24000_geo_168	34.02790331072193,-118.1102516676001
CA_El Monte_101361_1966_24000_geo_209	34.02466381161406,-118.0742238755955
CA_El Monte_290261_1948_24000_geo_0	34.06421247705858,-118.03234156806535
CA_Fairmont Butte_290445_1965_24000_geo_1	34.833895827763385,-118.3926069958062
CA_Fairmont Butte_290445_1965_24000_geo_2	34.83272270941887,-118.39612067282575
CA_Inglewood_100824_1964_24000_geo_178	33.90127402863692,-118.372548335494
CA_Inglewood_291570_1950_24000_geo_202	33.89972666965666,-118.28174609816662
CA_Inglewood_291571_1952_24000_geo_72	33.98053374387089,-118.37489924028874
CA_Inglewood_291572_1964_24000_geo_130	33.92481485572805,-118.33483766402144
CA_Inglewood_291572_1964_24000_geo_132	33.92470515328631,-118.33365095314022
CA_La Habra_291966_1950_24000_geo_0	33.99888195810316,-117.98453711130227
CA_La Habra_291966_1950_24000_geo_2	33.994548792211496,-117.98303208452917
CA_La Habra_291966_1950_24000_geo_145	33.94011504017975,-117.98485628562396
CA_La Habra_291968_1964_24000_geo_1	33.9967899229966,-117.98388566022788
CA_La Habra_291968_1964_24000_geo_3	33.99483349147141,-117.98315944540201
CA_La Habra_291968_1964_24000_geo_136	33.95162612489089,-117.94136883336951
CA_La Habra_291968_1964_24000_geo_275	33.94298445282583,-117.87899244729866
CA_La Habra_291968_1964_24000_geo_376	33.93843114149545,-117.89082237268194
CA_La Habra_291968_1964_24000_geo_903	33.89774005894766,-117.9730940613402
CA_La Habra_291969_1964_24000_geo_524	33.906239872376844,-117.88321578445428
CA_La Habra_291969_1964_24000_geo_892	33.8984908380289,-117.94982333643085
CA_La Habra_291972_1964_24000_geo_349	33.91457813992037,-117.96752104683144
CA_La Habra_465820_1952_24000_geo_0	33.99802792215995,-117.98062249138502
CA_Lake Hughes_292074_1957_24000_geo_1	34.685358931225835,-118.4666132381851
CA_Long Beach_292490_1964_24000_geo_194	33.83035870685795,-118.13840068083587
CA_Long Beach_292490_1964_24000_geo_211	33.82183468645726,-118.24056304592156
CA_Long Beach_292490_1964_24000_geo_1466	33.76549282407051,-118.19444587395282
CA_Long Beach_292490_1964_24000_geo_1773	33.7565581040584,-118.24640508219
CA_Long Beach_292490_1964_24000_geo_1792	33.74482712459467,-118.20370413977011
CA_Long Beach_292491_1964_24000_geo_1780	33.741378272140416,-118.18787301197193
CA_Long Beach_292496_1964_24000_geo_2	33.87256280714021,-118.2403599743715
CA_Long Beach_292496_1964_24000_geo_221	33.830170699514994,-118.13845582187554
CA_Long Beach_292496_1964_24000_geo_1039	33.784556401936705,-118.2348864343107
CA_Long Beach_292497_1964_24000_geo_176	33.860594510040286,-118.22804630140945
CA_Long Beach_292492_1949_24000_geo_634	33.8041323753911,-118.24086546162745
CA_Long Beach_292492_1949_24000_geo_673	33.8036192322218,-118.24130952758743
CA_Long Beach_292492_1949_24000_geo_985	33.79605882696267,-118.24893547444884
CA_Long Beach_292492_1949_24000_geo_1167	33.78795616191795,-118.24014779165799
CA_Long Beach_292492_1949_24000_geo_1190	33.7846331335962,-118.23488011641271
CA_Long Beach_292492_1949_24000_geo_1194	33.78441419468166,-118.24398513136526
CA_Long Beach_292494_1949_24000_geo_338	33.811620431504636,-118.2363038771332
CA_Los Alamitos_292534_1949_24000_geo_147	33.75598172533706,-118.11211842790766
CA_Los Angeles_292549_1966_24000_geo_35	34.00030923996136,-118.16360311505203
CA_Los Angeles_292551_1953_24000_geo_24	34.00629590816687,-118.14414006772544
CA_Mint Canyon_292999_1960_24000_geo_0	34.40256631143376,-118.48948400233337
CA_Mint Canyon_293000_1960_24000_geo_0	34.4376703446347,-118.4935940823712
CA_Mint Canyon_293000_1960_24000_geo_2	34.43102934158613,-118.43314991885158
CA_Mt Wilson_293386_1966_24000_geo_6	34.14444199009745,-118.03983799762963
CA_Newhall_293511_1952_24000_geo_26	34.453649905742246,-118.57319794582506
CA_Newhall_293511_1952_24000_geo_29	34.44142298243719,-118.62026710281411
CA_Newhall_293511_1952_24000_geo_33	34.430772016085314,-118.59154259418193
CA_Newhall_293511_1952_24000_geo_36	34.428883700851955,-118.61170425883932
CA_Newhall_293511_1952_24000_geo_40	34.42037345016566,-118.61683080027228
CA_Newhall_293511_1952_24000_geo_42	34.419765194246615,-118.62115857518256
CA_Newhall_293511_1952_24000_geo_49	34.41753904521417,-118.61532200083188
CA_Newhall_293511_1952_24000_geo_51	34.41516059174498,-118.61439619905636
CA_Newhall_293511_1952_24000_geo_52	34.414990223128314,-118.61872396821393
CA_Newhall_293511_1952_24000_geo_61	34.40540490722375,-118.61224285926926
CA_Newhall_293511_1952_24000_geo_62	34.40316817550471,-118.5876661112113
CA_Newhall_293511_1952_24000_geo_63	34.39636617781487,-118.61971568094084
CA_Newhall_293511_1952_24000_geo_75	34.3813601703562,-118.58992265788201
CA_Newhall_293511_1952_24000_geo_79	34.380295150960606,-118.59709351476195
CA_Newhall_293512_1995_24000_geo_2	34.49086182416033,-118.57406914009525
CA_Newhall_293514_1952_24000_geo_21	34.422048194400986,-118.6195905226636
CA_Newhall_293514_1952_24000_geo_30	34.413974451606514,-118.61603762435435
CA_Newhall_293514_1952_24000_geo_37	34.39451186590518,-118.61692063989483
CA_Newhall_293514_1952_24000_geo_42	34.39049689362781,-118.62427632454317
CA_Newhall_293515_1952_24000_geo_43	34.38996619031892,-118.62162585335139
CA_Newhall_293515_1952_24000_geo_50	34.38643776009747,-118.61759574323128
CA_Newhall_293516_1952_24000_geo_22	34.4202373559108,-118.57412675647883
CA_Newhall_293517_1952_24000_geo_24	34.438196900809835,-118.61982202854655
CA_Newhall_293517_1952_24000_geo_26	34.43080788524174,-118.58296423366336
CA_Newhall_293517_1952_24000_geo_30	34.42620618790812,-118.60051545346757
CA_Newhall_293517_1952_24000_geo_65	34.40999203118652,-118.60965860540672
CA_Oat Mountain_293630_1952_24000_geo_10	34.354219902057025,-118.51144162446982
CA_Oat Mountain_293630_1952_24000_geo_22	34.347832696607824,-118.51127621727835
CA_Oat Mountain_293630_1952_24000_geo_48	34.31681383938854,-118.55407748061967
CA_Oat Mountain_293630_1952_24000_geo_105	34.30890390810135,-118.55685918222521
CA_Oat Mountain_293630_1952_24000_geo_107	34.3075765367018,-118.56978911939689
CA_Oat Mountain_293630_1952_24000_geo_114	34.30543229185235,-118.56855102307341
CA_Oat Mountain_293631_1952_24000_geo_56	34.31557723109958,-118.54286438970414
CA_Oat Mountain_293631_1952_24000_geo_104	34.307046019816525,-118.54659612699615
CA_Oat Mountain_293631_1952_24000_geo_111	34.30442667151397,-118.56684955048253
CA_Oat Mountain_293633_1952_24000_geo_34	34.318167983955476,-118.61765421111821
CA_Oat Mountain_293635_1952_24000_geo_39	34.32783062364142,-118.59472523853428
CA_Oat Mountain_293635_1952_24000_geo_126	34.30532168599514,-118.56617497362167
CA_Oat Mountain_293635_1952_24000_geo_129	34.30383443221925,-118.53485200331035
CA_Oat Mountain_293635_1952_24000_geo_139	34.25243078267738,-118.52368523965339
CA_Ontario_101673_1967_24000_geo_0	34.12078528927456,-117.68020390012704
CA_Ontario_101673_1967_24000_geo_1	34.12076694707572,-117.6798514814058
CA_Redondo Beach_102606_1996_24000_geo_16	33.854482531799896,-118.39102571571492
CA_Redondo Beach_294598_1951_24000_geo_20	33.855250721447,-118.39458321427279
CA_Redondo Beach_294600_1963_24000_geo_19	33.855240942028324,-118.39485434138135
CA_Redondo Beach_294600_1963_24000_geo_44	33.75261166890016,-118.39148323309276
CA_Santa Susana_300312_1951_24000_geo_11	34.324999028177295,-118.646777068549
CA_Santa Susana_300312_1951_24000_geo_14	34.32029206207998,-118.69907590224632
CA_Santa Susana_300312_1951_24000_geo_15	34.31880561201848,-118.6616095742393
CA_Santa Susana_300312_1951_24000_geo_30	34.304147326296174,-118.72609207890346
CA_Santa Susana_300312_1951_24000_geo_32	34.303743792740654,-118.72802871538234
CA_Santa Susana_300312_1951_24000_geo_45	34.301930779233935,-118.7279795488977
CA_Santa Susana_300312_1951_24000_geo_55	34.30065195584653,-118.72710590839294
CA_Santa Susana_300312_1951_24000_geo_58	34.299546144363646,-118.73066417824316
CA_Santa Susana_300312_1951_24000_geo_61	34.29924162113418,-118.72694180997087
CA_Santa Susana_300316_1951_24000_geo_20	34.35916427449521,-118.71522439912462
CA_Santa Susana_300316_1951_24000_geo_22	34.35574530190286,-118.71355940734408
CA_Santa Susana_300316_1951_24000_geo_50	34.30922550452186,-118.70489235564658
CA_Santa Susana_300316_1951_24000_geo_51	34.308633302882996,-118.70427413887477
CA_Santa Susana_300317_1951_24000_geo_50	34.30786898841381,-118.70396928264444
CA_Simi Valley East_295211_1951_24000_geo_88	34.29182459461715,-118.69586028273774
CA_Seal Beach_300380_1965_24000_geo_12	33.732139544474386,-118.07270332111956
CA_Seal Beach_300380_1965_24000_geo_753	33.680944009545186,-118.00807157229279
CA_Seal Beach_300381_1965_24000_geo_12	33.734307658464466,-118.06611262854791
CA_South Gate_295269_1964_24000_geo_1	33.9946750250875,-118.15916765289187
CA_South Gate_295269_1964_24000_geo_3	33.91866291598848,-118.19546701703247
CA_South Gate_295269_1964_24000_geo_4	33.91330386052749,-118.23937944605737
CA_South Gate_295269_1964_24000_geo_5	33.910728235481535,-118.1383657589122
CA_South Gate_295269_1964_24000_geo_6	33.91038135153018,-118.24069601745708
CA_South Gate_295269_1964_24000_geo_7	33.909564899100786,-118.16934692243639
CA_South Gate_295269_1964_24000_geo_9	33.90678755378491,-118.157246904783
CA_South Gate_295269_1964_24000_geo_10	33.89974691836087,-118.17998223447671
CA_South Gate_300617_1964_24000_geo_6	33.92340496550723,-118.24604967979877
CA_South Gate_300617_1964_24000_geo_9	33.91363491313122,-118.18508986831698
CA_South Gate_300617_1964_24000_geo_11	33.91272938598033,-118.23441881225182
CA_Thousand Oaks_300865_1952_24000_geo_0	34.22459025685196,-118.8197439630205
CA_Thousand Oaks_300865_1952_24000_geo_1	34.18732777685434,-118.79040028886901
CA_Topanga_300894_1952_24000_geo_9	34.041332539483165,-118.60152629620532
CA_Topanga_300894_1952_24000_geo_10	34.04066504296693,-118.60063097450723
CA_Torrance_102041_1964_24000_geo_41	33.856454250753,-118.36558660150617
CA_Torrance_102041_1964_24000_geo_206	33.807050347956675,-118.33239624503466
CA_Torrance_102041_1964_24000_geo_576	33.77001125190903,-118.2623317213784
CA_Torrance_102041_1964_24000_geo_577	33.76813813872262,-118.35531018333704
CA_Torrance_300909_1951_24000_geo_128	33.85134857351431,-118.35473191904524
CA_Torrance_300909_1951_24000_geo_713	33.80081145167169,-118.2747435556659
CA_Torrance_300909_1951_24000_geo_726	33.799616452987564,-118.26537899599771
CA_Torrance_300909_1951_24000_geo_1103	33.76955538242859,-118.2526986721501
CA_Torrance_300910_1951_24000_geo_750	33.79592002259705,-118.34703236292899
CA_Torrance_300911_1964_24000_geo_12	33.87365594490365,-118.26872795810442
CA_Torrance_300911_1964_24000_geo_452	33.810533259968096,-118.30420359474874
CA_Torrance_300911_1964_24000_geo_566	33.801053186968375,-118.27493470367651
CA_Triunfo Pass_300958_1949_24000_geo_1	34.079693883252254,-118.96558680152502
CA_Triunfo Pass_300958_1949_24000_geo_2	34.06679595245109,-118.97108576369203
CA_Triunfo Pass_300958_1949_24000_geo_3	34.06591130330171,-118.89137821428739
CA_Val Verde_295582_1952_24000_geo_14	34.47327151038532,-118.62968888735757
CA_Val Verde_295582_1952_24000_geo_18	34.47271506884157,-118.71082363687572
CA_Val Verde_295582_1952_24000_geo_119	34.42994244385532,-118.69596396133615
CA_Val Verde_295582_1952_24000_geo_192	34.42469105498324,-118.68347336455338
CA_Val Verde_295582_1952_24000_geo_200	34.42206808104308,-118.62779365753984
CA_Val Verde_295582_1952_24000_geo_201	34.42142246833878,-118.67390475553911
CA_Val Verde_295582_1952_24000_geo_202	34.42133750367853,-118.67550335725423
CA_Val Verde_295582_1952_24000_geo_206	34.407351302873145,-118.64386611056358
CA_Val Verde_295582_1952_24000_geo_210	34.40610459892412,-118.64833221384514
CA_Val Verde_295582_1952_24000_geo_212	34.40570511380916,-118.6390980682226
CA_Val Verde_295582_1952_24000_geo_220	34.403785942244994,-118.63951385522574
CA_Val Verde_295582_1952_24000_geo_245	34.39923559995741,-118.63883605430965
CA_Val Verde_295582_1952_24000_geo_246	34.39920196543361,-118.63282641263535
CA_Val Verde_295582_1952_24000_geo_251	34.39890599183342,-118.64174202195595
CA_Val Verde_295582_1952_24000_geo_254	34.39814243476063,-118.6371407444488
CA_Val Verde_295582_1952_24000_geo_256	34.397403061622384,-118.6330136732557
CA_Val Verde_295582_1952_24000_geo_266	34.39582210454177,-118.62904330473091
CA_Val Verde_295582_1952_24000_geo_268	34.39533300213574,-118.62651822400905
CA_Val Verde_295582_1952_24000_geo_274	34.39168887286875,-118.6308089040708
CA_Val Verde_295583_1991_24000_geo_200	34.407756075125064,-118.64248556267987
CA_Val Verde_295583_1991_24000_geo_217	34.4045341634159,-118.6548256879408
CA_Val Verde_295583_1991_24000_geo_240	34.40124870159782,-118.63529164243752
CA_Val Verde_295583_1991_24000_geo_246	34.40042118634487,-118.63520497542602
CA_Val Verde_295583_1991_24000_geo_284	34.385442619876784,-118.6836747548424
CA_Val Verde_295584_1995_24000_geo_1	34.482486693347965,-118.6765007460459
CA_Val Verde_295584_1995_24000_geo_67	34.43180543394946,-118.6312344157696
CA_Val Verde_295584_1995_24000_geo_128	34.40828122250227,-118.65903443948795
CA_Val Verde_295584_1995_24000_geo_130	34.40804060472368,-118.65256659285406
CA_Val Verde_295584_1995_24000_geo_131	34.407970193201,-118.66116137095311
CA_Val Verde_295584_1995_24000_geo_134	34.40735620267975,-118.63945395433676
CA_Val Verde_295584_1995_24000_geo_156	34.40263137621915,-118.63503898762679
CA_Val Verde_295584_1995_24000_geo_194	34.39528761991117,-118.63085099865152
CA_Val Verde_301068_1952_24000_geo_24	34.467241118201926,-118.6660228847768
CA_Val Verde_301068_1952_24000_geo_25	34.46681966953176,-118.66524891231762
CA_Val Verde_301068_1952_24000_geo_26	34.45157132018002,-118.68119881221233
CA_Val Verde_301068_1952_24000_geo_87	34.432674060669704,-118.65734403519482
CA_Val Verde_301068_1952_24000_geo_184	34.42454963112401,-118.63694135075659
CA_Val Verde_301068_1952_24000_geo_224	34.40062822833143,-118.62995624230437
CA_Val Verde_301068_1952_24000_geo_242	34.3976433414915,-118.64400544011664
CA_Val Verde_301068_1952_24000_geo_243	34.39743185795437,-118.71715598200551
CA_Val Verde_301068_1952_24000_geo_254	34.394151785382206,-118.72201637235491
CA_Val Verde_301068_1952_24000_geo_256	34.39373401014038,-118.62826267693869
CA_Val Verde_301069_1952_24000_geo_24	34.44915669339721,-118.67605816433009
CA_Val Verde_301071_1952_24000_geo_45	34.47125606333823,-118.68543539196966
CA_Val Verde_301071_1952_24000_geo_51	34.46918927307967,-118.62777530545972
CA_Val Verde_301071_1952_24000_geo_73	34.43854650932653,-118.65980472813762
CA_Val Verde_301071_1952_24000_geo_254	34.40867582840234,-118.64659847103039
CA_Val Verde_301071_1952_24000_geo_255	34.408437599315945,-118.64631127316144
CA_Val Verde_301071_1952_24000_geo_272	34.405556052593774,-118.63175575267566
CA_Val Verde_301071_1952_24000_geo_279	34.404518360649234,-118.64766874465934
CA_Val Verde_301071_1952_24000_geo_286	34.404164847031595,-118.63378993077716
CA_Val Verde_301071_1952_24000_geo_318	34.39961506363106,-118.63944294962394
CA_Val Verde_301071_1952_24000_geo_334	34.397371440501075,-118.63949582253717
CA_Venice_102361_1964_24000_geo_1	33.98049113891794,-118.43943757358262
CA_Venice_102361_1964_24000_geo_68	33.951123436651926,-118.40598133286693
CA_Venice_102361_1964_24000_geo_69	33.945115792765336,-118.43876409942594
CA_Venice_102361_1964_24000_geo_77	33.88891473962199,-118.41089665157425
CA_Venice_301115_1950_24000_geo_3	33.99611488777768,-118.3868986923163
CA_Venice_301115_1950_24000_geo_90	33.96757420299035,-118.43157047989735
CA_Venice_301117_1964_24000_geo_9	33.97462238268485,-118.4148047398359
CA_Venice_301117_1964_24000_geo_92	33.92147062077869,-118.38564294728283
CA_Venice_301117_1964_24000_geo_99	33.91867688065874,-118.38562266471666
CA_Whittier_301361_1949_24000_geo_50	33.96392808961057,-118.00998927222014
CA_Whittier_301363_1965_24000_geo_560	33.92720997577599,-118.06512248396952
CA_Whittier_301364_1965_24000_geo_547	33.91741113229541,-118.04279681401661
CA_Yorba Linda_301453_1949_24000_geo_274	33.90255141558008,-117.77645478460124
CA_Yorba Linda_301453_1949_24000_geo_286	33.899930554444545,-117.85677411006358
CA_Yorba Linda_301456_1964_24000_geo_0	33.99423979856366,-117.85650501008996
CA_Yorba Linda_301456_1964_24000_geo_579	33.87924396928931,-117.75775447371176
CA_Yorba Linda_301457_1964_24000_geo_1	33.992573407401856,-117.86014801084355
CA_Yorba Linda_301457_1964_24000_geo_34	33.93520296662873,-117.85670802527143
CA_Yorba Linda_301457_1964_24000_geo_649	33.89944554059027,-117.79965820239775
CA_Yorba Linda_301458_1964_24000_geo_87	33.931262976177834,-117.8359146563517
