# Supplementary material for: A Deep Learning Based Framework to Identify Undocumented Orphaned Oil and Gas Wells from Historical Maps: A Case Study for California and Oklahoma
Source: Environ Sci Technol. 2024 Dec 4;58(50):22194–203. doi: 10.1021/acs.est.4c04413 (PMC11656717; doi:10.1021/acs.est.4c04413)
Supplement: Supplementary file 1 — es4c04413_si_001.zip [file es4c04413_si_001.zip › found_potential_UOWs/Kern_CA_UOWs.csv]

Potential UOW id	Coordinates
CA_Allensworth_287908_1954_24000_geo_16	35.78819442041689,-119.44705181012357
CA_Allensworth_287908_1954_24000_geo_21	35.779403423561455,-119.4506767724334
CA_Allensworth_287909_1954_24000_geo_15	35.790970613655404,-119.44587949914784
CA_Allensworth_287909_1954_24000_geo_23	35.77217201322784,-119.42849554691814
CA_Arvin_288072_1955_24000_geo_24	35.22695243851405,-118.86062646864268
CA_Arvin_288072_1955_24000_geo_79	35.19476562682878,-118.83452751728287
CA_Arvin_288072_1955_24000_geo_82	35.17295209106873,-118.83311665984387
CA_Arvin_302300_1955_24000_geo_22	35.225315242608495,-118.86009148184945
CA_Arvin_288073_1955_24000_geo_17	35.22758355613579,-118.80209955056321
CA_Arvin_100370_1992_24000_geo_25	35.208068467461224,-118.86054108784118
CA_Belridge_288303_1953_24000_geo_855	35.4042209607614,-119.72693551275155
CA_Belridge_288303_1953_24000_geo_935	35.390895365260924,-119.73939474199354
CA_Belridge_302377_1953_24000_geo_881	35.395520274719445,-119.73908797262025
CA_Belridge_288305_1953_24000_geo_864	35.403255839809944,-119.73062676052137
CA_Blackwells Corner_288485_1953_24000_geo_29	35.554746194178435,-119.81196441093486
CA_Blackwells Corner_288485_1953_24000_geo_37	35.55344285327765,-119.81686884484431
CA_Blackwells Corner_288485_1953_24000_geo_42	35.55151549012404,-119.79812949145368
CA_Blackwells Corner_288485_1953_24000_geo_44	35.55046654380085,-119.80450128062233
CA_Blackwells Corner_288485_1953_24000_geo_46	35.55017673045904,-119.81375369512078
CA_Blackwells Corner_288485_1953_24000_geo_56	35.546472027220965,-119.79317056039054
CA_Blackwells Corner_288485_1953_24000_geo_79	35.54047532571641,-119.78543398522852
CA_Blackwells Corner_288485_1953_24000_geo_91	35.538915243165725,-119.79995459901777
CA_Blackwells Corner_288485_1953_24000_geo_110	35.536195748305516,-119.79325276878858
CA_Blackwells Corner_288485_1953_24000_geo_116	35.53519794646625,-119.80538885325927
CA_Blackwells Corner_288485_1953_24000_geo_118	35.53500256017432,-119.76752955189698
CA_Blackwells Corner_288485_1953_24000_geo_182	35.5264695291834,-119.80601739287017
CA_Blackwells Corner_288485_1953_24000_geo_184	35.52618155453685,-119.80699934425323
CA_Blackwells Corner_288485_1953_24000_geo_228	35.5137428676684,-119.85672965273413
CA_Blackwells Corner_288486_1953_24000_geo_75	35.54102692682798,-119.80349498764677
CA_Buttonwillow_288712_1954_24000_geo_1	35.40515759477398,-119.3945754670218
CA_Buttonwillow_302541_1954_24000_geo_3	35.387181285608435,-119.38480327640264
CA_Buttonwillow_100385_1954_24000_geo_4	35.38185755442001,-119.43620968473296
CA_Cantil_288923_1967_24000_geo_0	35.32339557335096,-117.96217872603586
CA_Carneros Rocks_302628_1959_24000_geo_62	35.49368390489923,-119.86057813081581
CA_Coal Oil Canyon_289380_1955_24000_geo_0	35.04391196645914,-119.05871213343408
CA_Coal Oil Canyon_289380_1955_24000_geo_2	35.019533958512,-119.06411719149096
CA_Coal Oil Canyon_289380_1955_24000_geo_19	35.01619385159533,-119.01633872730365
CA_Coal Oil Canyon_289381_1955_24000_geo_0	35.09917168464364,-119.08997772054273
CA_Coal Oil Canyon_100085_1955_24000_geo_52	35.00251516125653,-119.05545628388096
CA_Conner_100261_1954_24000_geo_0	35.22287982057149,-119.06601814692087
CA_Conner SW_289478_1955_24000_geo_0	35.09081603365455,-119.18168577074148
CA_Conner SW_289478_1955_24000_geo_3	35.062763667781894,-119.17619079438509
CA_Conner SW_289478_1955_24000_geo_11	35.04784689356528,-119.14476687981467
CA_Conner SW_289478_1955_24000_geo_13	35.03847363120256,-119.2204671559662
CA_Conner SW_289478_1955_24000_geo_21	35.01586563777083,-119.20952425084272
CA_Conner SW_289478_1955_24000_geo_22	35.01585101386376,-119.20840151449204
CA_Conner SW_289478_1955_24000_geo_25	35.01457508702335,-119.2077926888051
CA_Conner SW_302781_1955_24000_geo_1	35.06843443534781,-119.17628258850385
CA_Conner SW_302781_1955_24000_geo_9	35.05311877431953,-119.1326729298435
CA_East Elk Hills_290152_1954_24000_geo_195	35.27871629058565,-119.40402403824142
CA_East Elk Hills_290152_1954_24000_geo_257	35.27481676955933,-119.48552832816131
CA_East Elk Hills_290152_1954_24000_geo_302	35.27130831689521,-119.49911099118725
CA_East Elk Hills_290152_1954_24000_geo_382	35.2645526564329,-119.40809881503306
CA_Edison_290212_1954_24000_geo_4	35.362054572847796,-118.85359721377849
CA_Edison_290212_1954_24000_geo_78	35.34429182602051,-118.77180450950426
CA_Edison_290212_1954_24000_geo_98	35.331978616686094,-118.86117182578646
CA_Edison_290212_1954_24000_geo_229	35.312637210691825,-118.84269209207625
CA_Edison_290212_1954_24000_geo_369	35.295856957968326,-118.86461415085245
CA_Edison_290212_1954_24000_geo_379	35.28742796357057,-118.84501064266786
CA_Edison_290212_1954_24000_geo_417	35.27847685320624,-118.83894879125454
CA_Edison_290212_1954_24000_geo_433	35.25624480520769,-118.87305589154977
CA_Edison_465579_1954_24000_geo_51	35.35818216967447,-118.82263809727398
CA_Edison_465579_1954_24000_geo_84	35.351345054081946,-118.85169504686124
CA_Edison_465579_1954_24000_geo_149	35.32735211167482,-118.8653025715849
CA_Edison_465579_1954_24000_geo_221	35.31815074906844,-118.87455849512851
CA_Edison_465579_1954_24000_geo_483	35.2929317483583,-118.83849866507785
CA_Edison_465579_1954_24000_geo_499	35.28606598943622,-118.84237413541304
CA_Edison_290214_1954_24000_geo_468	35.291009025661275,-118.86091850544003
CA_Edison_302981_1954_24000_geo_45	35.35939308331307,-118.8630205795437
CA_Emigrant Hill_290348_1953_24000_geo_7	35.74026906994509,-119.98162470183519
CA_Emigrant Hill_303035_1953_24000_geo_16	35.730313379656984,-119.99574347221336
CA_Emigrant Hill_303035_1953_24000_geo_113	35.646389661644164,-119.95533087324897
CA_Emigrant Hill_101380_1953_24000_geo_45	35.70076493573514,-119.95267615890312
CA_Emigrant Hill_101380_1953_24000_geo_46	35.70067299608302,-119.95586441063348
CA_Emigrant Hill_101380_1953_24000_geo_47	35.700416811149935,-119.95411306493382
CA_Emigrant Hill_101380_1953_24000_geo_48	35.69675399110449,-119.95402262132426
CA_Emigrant Hill_101380_1953_24000_geo_49	35.69638772064788,-119.9539103010823
CA_Emigrant Hill_101380_1953_24000_geo_50	35.69605834311919,-119.95117118765353
CA_Emigrant Hill_101380_1953_24000_geo_51	35.69587465040809,-119.95615533655274
CA_Emigrant Hill_101380_1953_24000_geo_52	35.69552697024206,-119.9537754465925
CA_Fairmont Butte_290445_1965_24000_geo_1	34.833895827763385,-118.3926069958062
CA_Fairmont Butte_290445_1965_24000_geo_2	34.83272270941887,-118.39612067282575
CA_Fellows_290493_1950_24000_geo_119	35.23185083573412,-119.56806077750342
CA_Fellows_290493_1950_24000_geo_366	35.2213008826616,-119.53809970538482
CA_Fellows_290493_1950_24000_geo_654	35.19997681681713,-119.51024512389083
CA_Fellows_290493_1950_24000_geo_836	35.188962936795654,-119.5544816654882
CA_Fellows_290493_1950_24000_geo_1089	35.169124161394855,-119.52393287555681
CA_Fellows_290493_1950_24000_geo_1150	35.160736745447636,-119.527377361775
CA_Fellows_290493_1950_24000_geo_1167	35.15966131849521,-119.54288558506677
CA_Fellows_290495_1950_24000_geo_13	35.2468971315886,-119.61865177970552
CA_Fellows_290495_1950_24000_geo_136	35.231814884311696,-119.57128334068341
CA_Fellows_290495_1950_24000_geo_477	35.21817965083384,-119.56408659211642
CA_Fellows_290495_1950_24000_geo_605	35.21187104711175,-119.58727420008584
CA_Fellows_290495_1950_24000_geo_689	35.20772124453995,-119.5738388263279
CA_Fellows_290495_1950_24000_geo_719	35.20601820861088,-119.56517276701867
CA_Fellows_290495_1950_24000_geo_866	35.199760691822256,-119.60295756285855
CA_Fellows_290495_1950_24000_geo_1020	35.19166381774401,-119.54860263419675
CA_Fellows_290495_1950_24000_geo_1024	35.19150518418312,-119.54934638646667
CA_Fellows_290495_1950_24000_geo_1376	35.16072088727014,-119.51218557022527
CA_Fellows_290495_1950_24000_geo_1509	35.14845389547671,-119.54951945977415
CA_Fellows_290495_1950_24000_geo_1535	35.14488998146815,-119.51230323136356
CA_Fellows_290495_1950_24000_geo_1563	35.134947228452866,-119.51023481476459
CA_Fellows_290495_1950_24000_geo_1570	35.12928513425752,-119.51866599144564
CA_Fellows_290495_1950_24000_geo_1573	35.12778857409131,-119.52660486707742
CA_Fellows_290495_1950_24000_geo_1577	35.12701148074378,-119.5071870978854
CA_Fellows_290495_1950_24000_geo_1579	35.12665166633787,-119.51352500533487
CA_Fellows_290491_1950_24000_geo_307	35.22471017683459,-119.50298677834613
CA_Fellows_290491_1950_24000_geo_382	35.22146853169137,-119.50335751632983
CA_Fellows_290491_1950_24000_geo_453	35.21836756312803,-119.50615088010542
CA_Fellows_290491_1950_24000_geo_850	35.199200544735184,-119.60073017469237
CA_Fellows_290491_1950_24000_geo_1216	35.175565986721125,-119.5842671290844
CA_Fellows_290491_1950_24000_geo_1479	35.12675159389505,-119.50778732074977
CA_Fellows_290491_1950_24000_geo_1483	35.12607661884347,-119.5137513876318
CA_Galileo Hill_102201_1973_24000_geo_0	35.195382143938616,-117.76356153493442
CA_Gosford_290931_1954_24000_geo_26	35.36980344562639,-119.07310627787956
CA_Gosford_290931_1954_24000_geo_53	35.362461502151454,-119.06626258702423
CA_Grapevine_290956_1958_24000_geo_4	34.997807944697456,-118.91296081797972
CA_Grapevine_290956_1958_24000_geo_10	34.996912498212055,-118.92533691950561
CA_Grapevine_290956_1958_24000_geo_38	34.99314646392634,-118.91230563941417
CA_Lamont_292121_1954_24000_geo_249	35.259900783984186,-118.87885975502464
CA_Lamont_292122_1954_24000_geo_220	35.26131215363183,-118.87772991292707
CA_Lamont_292123_1954_24000_geo_28	35.345480402785505,-118.91626517024682
CA_Lamont_292123_1954_24000_geo_53	35.332716242297934,-118.95164931182757
CA_Lamont_292123_1954_24000_geo_58	35.32896210991903,-118.94559216200075
CA_Lamont_292123_1954_24000_geo_68	35.323223602383926,-118.90091897886522
CA_Lamont_292123_1954_24000_geo_69	35.32315459718359,-118.91839480287864
CA_Lamont_292123_1954_24000_geo_224	35.28533795998823,-118.877483363649
CA_Lamont_292120_1992_24000_geo_30	35.31447226478178,-118.9006524342653
CA_Lamont_292120_1992_24000_geo_82	35.294146244763255,-118.91605432121379
CA_Lost Hills NW_292593_1954_24000_geo_101	35.62903100238294,-119.72471862615254
CA_Lost Hills NW_292593_1954_24000_geo_107	35.62828380029547,-119.72470951671083
CA_Mc Kittrick Summit_292831_1959_24000_geo_0	35.36644813758006,-119.76739855769468
CA_Mc Kittrick Summit_292832_1959_24000_geo_20	35.35957561131666,-119.7689770173266
CA_Mettler_292921_1955_24000_geo_0	35.11499344461062,-118.96336974492644
CA_Mettler_292921_1955_24000_geo_1	35.100743882581256,-118.96288636613777
CA_Mettler_292921_1955_24000_geo_14	35.031300208495665,-118.93694111585785
CA_Mettler_292921_1955_24000_geo_16	35.03052290839729,-118.94633224262301
CA_Mettler_292921_1955_24000_geo_24	35.028918673101096,-118.91270290113198
CA_Mettler_292921_1955_24000_geo_26	35.027601727488005,-118.93950715818748
CA_Mettler_292921_1955_24000_geo_59	35.013058676673,-118.9558760212061
CA_Mettler_292921_1955_24000_geo_69	35.007874803935216,-118.95872445580177
CA_Mettler_292921_1955_24000_geo_84	35.0057232280841,-118.93939574044671
CA_Mettler_292922_1955_24000_geo_27	35.02637118615846,-118.96277019087984
CA_Mettler_292922_1955_24000_geo_47	35.0114636606269,-118.95114482208652
CA_Mettler_101583_1992_24000_geo_11	35.007522091992136,-118.95654367280066
CA_Millux_292966_1954_24000_geo_1	35.210253811320825,-119.23689694070964
CA_Millux_292966_1954_24000_geo_45	35.189465585532325,-119.17373340034916
CA_Millux_292966_1954_24000_geo_56	35.18574957602055,-119.1645540019951
CA_Millux_292966_1954_24000_geo_57	35.18567562940368,-119.16887927390803
CA_Millux_292966_1954_24000_geo_69	35.182146008487514,-119.16455223252585
CA_Millux_292966_1954_24000_geo_71	35.18186751721392,-119.1689221416664
CA_Millux_292966_1954_24000_geo_85	35.17737440289478,-119.18927796295175
CA_Millux_292967_1954_24000_geo_62	35.18385896748331,-119.16932905374199
CA_Millux_101595_1954_24000_geo_38	35.189794037064004,-119.17375055472934
CA_Millux_101595_1954_24000_geo_39	35.189793910161136,-119.17282464791377
CA_Millux_101595_1954_24000_geo_41	35.18956474841628,-119.17285520665436
CA_Millux_101595_1954_24000_geo_69	35.18065760166648,-119.14871920454617
CA_Millux_101595_1954_24000_geo_89	35.173418668408765,-119.1660356410035
CA_Millux_101595_1954_24000_geo_90	35.17251312536307,-119.17395168009375
CA_Millux_292965_1954_24000_geo_99	35.165708237243734,-119.13755803950951
CA_Mouth of Kern_293241_1950_24000_geo_4	35.24725032632942,-119.29873474479446
CA_Mouth of Kern_293241_1950_24000_geo_27	35.23778677000171,-119.25649459515766
CA_Mouth of Kern_293241_1950_24000_geo_31	35.23598492737684,-119.25366592510221
CA_Mouth of Kern_293241_1950_24000_geo_32	35.174037145940126,-119.37239948297524
CA_Mouth of Kern_293242_1950_24000_geo_7	35.24649191989697,-119.29097644347898
CA_Mouth of Kern_293242_1950_24000_geo_46	35.16029228835694,-119.37175928964918
CA_Mouth of Kern_293244_1950_24000_geo_28	35.23739693808207,-119.26754874788915
CA_Mouth of Kern_293244_1950_24000_geo_30	35.20904369528513,-119.33150672791272
CA_Mouth of Kern_293244_1950_24000_geo_40	35.1648560220538,-119.36778678379093
CA_Mouth of Kern_293244_1950_24000_geo_41	35.16465463882219,-119.36758591419225
CA_Mouth of Kern_293245_1950_24000_geo_30	35.17432231158646,-119.3724671785548
CA_North of Oildale_293589_1954_24000_geo_122	35.523020897913774,-119.10882817625242
CA_North of Oildale_293589_1954_24000_geo_191	35.509673905835825,-119.09396997613398
CA_Oil Center_293660_1954_24000_geo_79	35.488916970776756,-118.9310779676548
CA_Oil Center_293660_1954_24000_geo_382	35.46445247334193,-118.8791797371414
CA_Oil Center_293661_1954_24000_geo_3	35.49889072455916,-118.88750184497236
CA_Oil Center_293662_1954_24000_geo_98	35.487474843225755,-118.94197990012414
CA_Oil Center_293662_1954_24000_geo_144	35.479343139987385,-118.94079301334602
CA_Oildale_293664_1954_24000_geo_43	35.49708433283597,-119.05490674259971
CA_Oildale_293664_1954_24000_geo_59	35.4957428951984,-119.07404941621012
CA_Oildale_293664_1954_24000_geo_71	35.49439041920631,-119.07212132189565
CA_Oildale_293664_1954_24000_geo_98	35.492696928691615,-119.07223274375576
CA_Oildale_293664_1954_24000_geo_944	35.456001794779844,-119.02659967970281
CA_Oildale_293664_1954_24000_geo_1531	35.37667315896104,-119.05225499756274
CA_Oildale_293665_1954_24000_geo_1242	35.43876469867128,-119.0257519132828
CA_Oildale_293665_1954_24000_geo_1307	35.43033777404835,-119.06934935076634
CA_Oildale_293667_1954_24000_geo_1296	35.40543989006542,-119.10519450182562
CA_Packwood Creek_101708_1961_24000_geo_0	35.61192165122722,-120.0077967717459
CA_Packwood Creek_101708_1961_24000_geo_1	35.6115119628061,-120.0444211101168
CA_Packwood Creek_101708_1961_24000_geo_3	35.57057054616788,-120.0236446481371
CA_Panorama Hills_293942_1954_24000_geo_1	35.155829061280414,-119.66289883153573
CA_Panorama Hills_293941_1954_24000_geo_1	35.19769226749179,-119.65504107400454
CA_Panorama Hills_293941_1954_24000_geo_2	35.19616347967909,-119.65566786241445
CA_Pastoria Creek_293995_1958_24000_geo_16	34.97755689978362,-118.76327489214687
CA_Pastoria Creek_293995_1958_24000_geo_30	34.97132779085339,-118.75922882314492
CA_Pastoria Creek_293995_1958_24000_geo_35	34.97012359355044,-118.85722497085294
CA_Pastoria Creek_293995_1958_24000_geo_38	34.967468239043214,-118.85599975290772
CA_Pastoria Creek_293995_1958_24000_geo_40	34.96689728659048,-118.86432116945672
CA_Pastoria Creek_293995_1958_24000_geo_42	34.966527312507445,-118.87248686337571
CA_Pastoria Creek_293995_1958_24000_geo_43	34.96570776960914,-118.86182839897396
CA_Pentland_294049_1953_24000_geo_187	35.06858426317603,-119.33697124029123
CA_Pentland_294049_1953_24000_geo_222	35.059153893496756,-119.35634640307337
CA_Pentland_294049_1953_24000_geo_301	35.039343196425456,-119.35313685180056
CA_Pentland_294050_1953_24000_geo_189	35.07229333023997,-119.36359098773724
CA_Pentland_294050_1953_24000_geo_215	35.070156431846584,-119.37068544660389
CA_Pentland_294050_1953_24000_geo_218	35.06993164735683,-119.3608938759902
CA_Pentland_294050_1953_24000_geo_260	35.065474940909915,-119.351612857567
CA_Pentland_294050_1953_24000_geo_271	35.06374367074858,-119.35293755060502
CA_Pentland_294050_1953_24000_geo_293	35.057660476837015,-119.35958386183647
CA_Pentland_294050_1953_24000_geo_307	35.05638695252589,-119.3700202176032
CA_Pentland_294050_1953_24000_geo_312	35.05613849140519,-119.36407139990897
CA_Pentland_294050_1953_24000_geo_316	35.05576739408764,-119.37458483272832
CA_Pentland_294050_1953_24000_geo_321	35.05535783403869,-119.36922749613299
CA_Pentland_294050_1953_24000_geo_329	35.055065515547234,-119.36757898843696
CA_Pentland_294050_1953_24000_geo_330	35.05500920190202,-119.3705971454952
CA_Pentland_294050_1953_24000_geo_331	35.05466168629722,-119.36953887488964
CA_Pentland_294050_1953_24000_geo_334	35.05432254487566,-119.3701846029613
CA_Pentland_294050_1953_24000_geo_336	35.05395981564328,-119.36177584526648
CA_Pentland_294050_1953_24000_geo_337	35.05387269142605,-119.3725453619621
CA_Pentland_294050_1953_24000_geo_363	35.0506727710967,-119.36003664009053
CA_Pentland_294050_1953_24000_geo_370	35.04986196517797,-119.37156251796968
CA_Pentland_294050_1953_24000_geo_391	35.047999006998644,-119.35905516824879
CA_Pentland_294050_1953_24000_geo_394	35.0476321690692,-119.36043586416433
CA_Pentland_294050_1953_24000_geo_404	35.043283825693564,-119.35573419337553
CA_Pentland_294050_1953_24000_geo_418	35.0371069903114,-119.33782631667947
CA_Pentland_294050_1953_24000_geo_453	35.02866111809152,-119.34719848604246
CA_Pentland_294050_1953_24000_geo_454	35.028487251196836,-119.34669740288959
CA_Pentland_101763_1953_24000_geo_209	35.070507410869986,-119.35356323079957
CA_Pleito Hills_294242_1958_24000_geo_11	34.99419903685096,-119.07642259363433
CA_Pyramid Hills_294415_1953_24000_geo_41	35.755201406297566,-120.00327351406413
CA_Reward_294641_1950_24000_geo_362	35.30940922707483,-119.71161748413951
CA_Reward_294641_1950_24000_geo_407	35.28935074267943,-119.66004051761522
CA_Reward_294641_1950_24000_geo_418	35.284346953073396,-119.63045871027916
CA_Reward_294641_1950_24000_geo_422	35.28384617829999,-119.63109027650611
CA_Reward_294641_1950_24000_geo_424	35.25351761683585,-119.66774771503783
CA_Reward_294643_1950_24000_geo_41	35.36642881972404,-119.72208029451097
CA_Reward_294643_1950_24000_geo_460	35.30414065796478,-119.66706181488296
CA_Reward_294643_1950_24000_geo_468	35.30234179468962,-119.68676050217732
CA_Reward_294643_1950_24000_geo_508	35.27041397396096,-119.65852448083346
CA_Reward_294643_1950_24000_geo_509	35.26554567761127,-119.68679081444337
CA_Reward_294643_1950_24000_geo_510	35.25448284732486,-119.69884856900158
CA_Rio Bravo_294685_1954_24000_geo_86	35.4410405522431,-119.26881875656493
CA_Rio Bravo_294686_1954_24000_geo_53	35.45182355267488,-119.27995089999754
CA_Rio Bravo_294687_1954_24000_geo_10	35.46408707384913,-119.27503247738291
CA_Rio Bravo_294687_1954_24000_geo_11	35.463848976646524,-119.27501766911018
CA_Rio Bravo Ranch_294693_1954_24000_geo_28	35.43649466661516,-118.80453010530525
CA_Rosedale_294816_1954_24000_geo_43	35.416188752492914,-119.23156555430786
CA_Rosedale_294816_1954_24000_geo_77	35.402462236697964,-119.22846803087987
CA_Rosedale_294816_1954_24000_geo_82	35.40129449392385,-119.1949190735292
CA_Rosedale_294816_1954_24000_geo_93	35.39922430521337,-119.20301638882363
CA_Rosedale_294816_1954_24000_geo_108	35.39549333927173,-119.21741507504214
CA_Rosedale_294817_1954_24000_geo_2	35.44743728487339,-119.13357602017322
CA_Rosedale_294817_1954_24000_geo_4	35.44246469005168,-119.13332209824551
CA_Rosedale_294817_1954_24000_geo_68	35.422058582991426,-119.2327595518885
CA_Rosedale_294817_1954_24000_geo_74	35.41871423178763,-119.2377807386639
CA_Rosedale_294817_1954_24000_geo_83	35.41338555025841,-119.23527183028426
CA_Rosedale_294817_1954_24000_geo_97	35.4074083149551,-119.2276958938073
CA_Rosedale_294817_1954_24000_geo_138	35.3953516736415,-119.21252499034105
CA_Rosedale_294817_1954_24000_geo_145	35.39345417773495,-119.24641053905717
CA_Rosedale_294817_1954_24000_geo_152	35.38817291333757,-119.20822876097071
CA_Sand Canyon_295060_1965_24000_geo_63	35.63777014451129,-118.94767818359097
CA_Sawtooth Ridge_300368_1961_24000_geo_1	35.72553809364304,-120.07976768723154
CA_Semitropic_300414_1954_24000_geo_3	35.57404708409482,-119.62021331342035
CA_Semitropic_300414_1954_24000_geo_4	35.52030203424201,-119.53812712670862
CA_Stevens_300663_1954_24000_geo_4	35.35608290111759,-119.15440013008705
CA_Stevens_300663_1954_24000_geo_8	35.335830712506485,-119.2325997932739
CA_Stevens_300663_1954_24000_geo_15	35.33039739428693,-119.23488670346188
CA_Stevens_300663_1954_24000_geo_16	35.330268021155504,-119.23792617505622
CA_Stevens_300663_1954_24000_geo_22	35.328921254600644,-119.23058890542185
CA_Stevens_300663_1954_24000_geo_37	35.30863931261691,-119.14907981093181
CA_Stevens_300663_1954_24000_geo_40	35.307270897716066,-119.14590674753217
CA_Stevens_300663_1954_24000_geo_42	35.306186985787804,-119.13635721465008
CA_Stevens_300663_1954_24000_geo_61	35.294480090886026,-119.19819040896701
CA_Stevens_300663_1954_24000_geo_71	35.29323908003977,-119.20014497298158
CA_Stevens_300663_1954_24000_geo_129	35.28560114411508,-119.22627858862117
CA_Stevens_300666_1954_24000_geo_18	35.328898591446524,-119.23489391530832
CA_Stevens_300666_1954_24000_geo_31	35.30371669038417,-119.14716348641096
CA_Taft_300777_1950_24000_geo_13	35.22174539321264,-119.456940132419
CA_Taft_300777_1950_24000_geo_550	35.16319799945296,-119.41885078503779
CA_Taft_300777_1950_24000_geo_572	35.16099390865001,-119.49112727511415
CA_Taft_300777_1950_24000_geo_624	35.155601009745844,-119.42478932565318
CA_Taft_300777_1950_24000_geo_791	35.13535781508645,-119.49147701341123
CA_Taft_300779_1950_24000_geo_10	35.225559879729325,-119.4679852281701
CA_Taft_300779_1950_24000_geo_15	35.224770285817414,-119.47556655765099
CA_Taft_300779_1950_24000_geo_23	35.2217267021381,-119.48755251518499
CA_Taft_300779_1950_24000_geo_26	35.221411206851755,-119.49093056421539
CA_Taft_300779_1950_24000_geo_611	35.15747980284981,-119.48847020107367
CA_Tejon Hills_300825_1955_24000_geo_9	35.06749693463283,-118.86456698786341
CA_Tejon Hills_300825_1955_24000_geo_209	35.005330826016305,-118.86860233780354
CA_Tent Hills_102000_1994_24000_geo_1	35.82733898056349,-120.18228309446637
CA_Tupman_301000_1954_24000_geo_24	35.293362249450624,-119.3213065479067
CA_Tupman_301000_1954_24000_geo_47	35.2879162056225,-119.36983917237296
CA_Tupman_301000_1954_24000_geo_50	35.28754300210902,-119.33196124412069
CA_Tupman_301000_1954_24000_geo_64	35.285962039913784,-119.33003987894558
CA_Tupman_301000_1954_24000_geo_103	35.28240493279168,-119.34898055744667
CA_Tupman_301000_1954_24000_geo_171	35.27580923695883,-119.29892569253838
CA_Tupman_301000_1954_24000_geo_187	35.27439043275896,-119.26291606314105
CA_Tupman_301000_1954_24000_geo_295	35.260188327050024,-119.27973195757399
CA_Tupman_301001_1954_24000_geo_284	35.264683439451304,-119.29470421013261
CA_Tupman_301001_1954_24000_geo_310	35.2552365541588,-119.27357205058172
CA_Tupman_301001_1954_24000_geo_313	35.25344910099222,-119.35996215433352
CA_Tupman_102072_1954_24000_geo_84	35.28318375093934,-119.34805672848829
CA_West Elk Hills_301278_1954_24000_geo_17	35.29799442787243,-119.55490315658919
CA_West Elk Hills_301278_1954_24000_geo_89	35.25088921889433,-119.60768022595718
