# Supplementary material for: A Deep Learning Based Framework to Identify Undocumented Orphaned Oil and Gas Wells from Historical Maps: A Case Study for California and Oklahoma
Source: Environ Sci Technol. 2024 Dec 4;58(50):22194–203. doi: 10.1021/acs.est.4c04413 (PMC11656717; doi:10.1021/acs.est.4c04413)
Supplement: Supplementary file 1 — es4c04413_si_001.zip [file es4c04413_si_001.zip › found_potential_UOWs/Los Angeles_CA_UOWs.kml]

<?xml version="1.0" encoding="UTF-8"?>
<kml xmlns="http://www.opengis.net/kml/2.2" xmlns:gx="http://www.google.com/kml/ext/2.2">
    <Document id="16985">
        <Placemark id="16987">
            <name>CA_Azusa_288135_1953_24000_geo_0</name>
            <description>CA_Azusa</description>
            <Point id="16986">
                <coordinates>-117.95393893039315,34.15743563806202,0.0</coordinates>
            </Point>
        </Placemark>
        <Placemark id="16989">
            <name>CA_Azusa_288135_1953_24000_geo_1</name>
            <description>CA_Azusa</description>
            <Point id="16988">
                <coordinates>-117.87606716055653,34.15295118972578,0.0</coordinates>
            </Point>
        </Placemark>
        <Placemark id="16991">
            <name>CA_Baldwin Park_100151_1966_24000_geo_10</name>
            <description>CA_Baldwin Park</description>
            <Point id="16990">
                <coordinates>-117.99948770518986,34.01004540682819,0.0</coordinates>
            </Point>
        </Placemark>
        <Placemark id="16993">
            <name>CA_Beverly Hills_288354_1966_24000_geo_190</name>
            <description>CA_Beverly Hills</description>
            <Point id="16992">
                <coordinates>-118.39172009285642,34.007023747715486,0.0</coordinates>
            </Point>
        </Placemark>
        <Placemark id="16995">
            <name>CA_Beverly Hills_302394_1966_24000_geo_21</name>
            <description>CA_Beverly Hills</description>
            <Point id="16994">
                <coordinates>-118.42649383420365,34.01569562009099,0.0</coordinates>
            </Point>
        </Placemark>
        <Placemark id="16997">
            <name>CA_Beverly Hills_302394_1966_24000_geo_35</name>
            <description>CA_Beverly Hills</description>
            <Point id="16996">
                <coordinates>-118.42638407447191,34.01386371308751,0.0</coordinates>
            </Point>
        </Placemark>
        <Placemark id="16999">
            <name>CA_Burbank_288674_1948_24000_geo_0</name>
            <description>CA_Burbank</description>
            <Point id="16998">
                <coordinates>-118.32105626562432,34.134751749773194,0.0</coordinates>
            </Point>
        </Placemark>
        <Placemark id="17001">
            <name>CA_Calabasas_288764_1952_24000_geo_2</name>
            <description>CA_Calabasas</description>
            <Point id="17000">
                <coordinates>-118.69336068469859,34.23312457134598,0.0</coordinates>
            </Point>
        </Placemark>
        <Placemark id="17003">
            <name>CA_Calabasas_288764_1952_24000_geo_3</name>
            <description>CA_Calabasas</description>
            <Point id="17002">
                <coordinates>-118.67505571771605,34.23184054481902,0.0</coordinates>
            </Point>
        </Placemark>
        <Placemark id="17005">
            <name>CA_Calabasas_288764_1952_24000_geo_4</name>
            <description>CA_Calabasas</description>
            <Point id="17004">
                <coordinates>-118.68028343501751,34.23045644237822,0.0</coordinates>
            </Point>
        </Placemark>
        <Placemark id="17007">
            <name>CA_Calabasas_288764_1952_24000_geo_5</name>
            <description>CA_Calabasas</description>
            <Point id="17006">
                <coordinates>-118.68301844934608,34.22802956954533,0.0</coordinates>
            </Point>
        </Placemark>
        <Placemark id="17009">
            <name>CA_Calabasas_288764_1952_24000_geo_6</name>
            <description>CA_Calabasas</description>
            <Point id="17008">
                <coordinates>-118.68512498441027,34.22554151071516,0.0</coordinates>
            </Point>
        </Placemark>
        <Placemark id="17011">
            <name>CA_Calabasas_288764_1952_24000_geo_7</name>
            <description>CA_Calabasas</description>
            <Point id="17010">
                <coordinates>-118.6867459160636,34.22540416165422,0.0</coordinates>
            </Point>
        </Placemark>
        <Placemark id="17013">
            <name>CA_Calabasas_288764_1952_24000_geo_8</name>
            <description>CA_Calabasas</description>
            <Point id="17012">
                <coordinates>-118.68543374315817,34.22496906331063,0.0</coordinates>
            </Point>
        </Placemark>
        <Placemark id="17015">
            <name>CA_Calabasas_288764_1952_24000_geo_9</name>
            <description>CA_Calabasas</description>
            <Point id="17014">
                <coordinates>-118.68600314059654,34.224915513959196,0.0</coordinates>
            </Point>
        </Placemark>
        <Placemark id="17017">
            <name>CA_Calabasas_288765_1952_24000_geo_0</name>
            <description>CA_Calabasas</description>
            <Point id="17016">
                <coordinates>-118.69797233082943,34.231114887750266,0.0</coordinates>
            </Point>
        </Placemark>
        <Placemark id="17019">
            <name>CA_Calabasas_288765_1952_24000_geo_4</name>
            <description>CA_Calabasas</description>
            <Point id="17018">
                <coordinates>-118.68959182304677,34.22540746309258,0.0</coordinates>
            </Point>
        </Placemark>
        <Placemark id="17021">
            <name>CA_Calabasas_302556_1952_24000_geo_0</name>
            <description>CA_Calabasas</description>
            <Point id="17020">
                <coordinates>-118.6788952943923,34.23097301938402,0.0</coordinates>
            </Point>
        </Placemark>
        <Placemark id="17023">
            <name>CA_Calabasas_465393_1952_24000_geo_4</name>
            <description>CA_Calabasas</description>
            <Point id="17022">
                <coordinates>-118.6939800441329,34.23339728423944,0.0</coordinates>
            </Point>
        </Placemark>
        <Placemark id="17025">
            <name>CA_Calabasas_465393_1952_24000_geo_5</name>
            <description>CA_Calabasas</description>
            <Point id="17024">
                <coordinates>-118.69336247874814,34.23326907915236,0.0</coordinates>
            </Point>
        </Placemark>
        <Placemark id="17027">
            <name>CA_Calabasas_465393_1952_24000_geo_6</name>
            <description>CA_Calabasas</description>
            <Point id="17026">
                <coordinates>-118.6928772425478,34.233067592101776,0.0</coordinates>
            </Point>
        </Placemark>
        <Placemark id="17029">
            <name>CA_Calabasas_465393_1952_24000_geo_10</name>
            <description>CA_Calabasas</description>
            <Point id="17028">
                <coordinates>-118.68224674420264,34.22854280154661,0.0</coordinates>
            </Point>
        </Placemark>
        <Placemark id="17031">
            <name>CA_El Monte_101361_1966_24000_geo_168</name>
            <description>CA_El Monte</description>
            <Point id="17030">
                <coordinates>-118.1102516676001,34.02790331072193,0.0</coordinates>
            </Point>
        </Placemark>
        <Placemark id="17033">
            <name>CA_El Monte_101361_1966_24000_geo_209</name>
            <description>CA_El Monte</description>
            <Point id="17032">
                <coordinates>-118.0742238755955,34.02466381161406,0.0</coordinates>
            </Point>
        </Placemark>
        <Placemark id="17035">
            <name>CA_El Monte_290261_1948_24000_geo_0</name>
            <description>CA_El Monte</description>
            <Point id="17034">
                <coordinates>-118.03234156806535,34.06421247705858,0.0</coordinates>
            </Point>
        </Placemark>
        <Placemark id="17037">
            <name>CA_Fairmont Butte_290445_1965_24000_geo_1</name>
            <description>CA_Fairmont Butte</description>
            <Point id="17036">
                <coordinates>-118.3926069958062,34.833895827763385,0.0</coordinates>
            </Point>
        </Placemark>
        <Placemark id="17039">
            <name>CA_Fairmont Butte_290445_1965_24000_geo_2</name>
            <description>CA_Fairmont Butte</description>
            <Point id="17038">
                <coordinates>-118.39612067282575,34.83272270941887,0.0</coordinates>
            </Point>
        </Placemark>
        <Placemark id="17041">
            <name>CA_Inglewood_100824_1964_24000_geo_178</name>
            <description>CA_Inglewood</description>
            <Point id="17040">
                <coordinates>-118.372548335494,33.90127402863692,0.0</coordinates>
            </Point>
        </Placemark>
        <Placemark id="17043">
            <name>CA_Inglewood_291570_1950_24000_geo_202</name>
            <description>CA_Inglewood</description>
            <Point id="17042">
                <coordinates>-118.28174609816662,33.89972666965666,0.0</coordinates>
            </Point>
        </Placemark>
        <Placemark id="17045">
            <name>CA_Inglewood_291571_1952_24000_geo_72</name>
            <description>CA_Inglewood</description>
            <Point id="17044">
                <coordinates>-118.37489924028874,33.98053374387089,0.0</coordinates>
            </Point>
        </Placemark>
        <Placemark id="17047">
            <name>CA_Inglewood_291572_1964_24000_geo_130</name>
            <description>CA_Inglewood</description>
            <Point id="17046">
                <coordinates>-118.33483766402144,33.92481485572805,0.0</coordinates>
            </Point>
        </Placemark>
        <Placemark id="17049">
            <name>CA_Inglewood_291572_1964_24000_geo_132</name>
            <description>CA_Inglewood</description>
            <Point id="17048">
                <coordinates>-118.33365095314022,33.92470515328631,0.0</coordinates>
            </Point>
        </Placemark>
        <Placemark id="17051">
            <name>CA_La Habra_291966_1950_24000_geo_0</name>
            <description>CA_La Habra</description>
            <Point id="17050">
                <coordinates>-117.98453711130227,33.99888195810316,0.0</coordinates>
            </Point>
        </Placemark>
        <Placemark id="17053">
            <name>CA_La Habra_291966_1950_24000_geo_2</name>
            <description>CA_La Habra</description>
            <Point id="17052">
                <coordinates>-117.98303208452917,33.994548792211496,0.0</coordinates>
            </Point>
        </Placemark>
        <Placemark id="17055">
            <name>CA_La Habra_291966_1950_24000_geo_145</name>
            <description>CA_La Habra</description>
            <Point id="17054">
                <coordinates>-117.98485628562396,33.94011504017975,0.0</coordinates>
            </Point>
        </Placemark>
        <Placemark id="17057">
            <name>CA_La Habra_291968_1964_24000_geo_1</name>
            <description>CA_La Habra</description>
            <Point id="17056">
                <coordinates>-117.98388566022788,33.9967899229966,0.0</coordinates>
            </Point>
        </Placemark>
        <Placemark id="17059">
            <name>CA_La Habra_291968_1964_24000_geo_3</name>
            <description>CA_La Habra</description>
            <Point id="17058">
                <coordinates>-117.98315944540201,33.99483349147141,0.0</coordinates>
            </Point>
        </Placemark>
        <Placemark id="17061">
            <name>CA_La Habra_291968_1964_24000_geo_136</name>
            <description>CA_La Habra</description>
            <Point id="17060">
                <coordinates>-117.94136883336951,33.95162612489089,0.0</coordinates>
            </Point>
        </Placemark>
        <Placemark id="17063">
            <name>CA_La Habra_291968_1964_24000_geo_275</name>
            <description>CA_La Habra</description>
            <Point id="17062">
                <coordinates>-117.87899244729866,33.94298445282583,0.0</coordinates>
            </Point>
        </Placemark>
        <Placemark id="17065">
            <name>CA_La Habra_291968_1964_24000_geo_376</name>
            <description>CA_La Habra</description>
            <Point id="17064">
                <coordinates>-117.89082237268194,33.93843114149545,0.0</coordinates>
            </Point>
        </Placemark>
        <Placemark id="17067">
            <name>CA_La Habra_291968_1964_24000_geo_903</name>
            <description>CA_La Habra</description>
            <Point id="17066">
                <coordinates>-117.9730940613402,33.89774005894766,0.0</coordinates>
            </Point>
        </Placemark>
        <Placemark id="17069">
            <name>CA_La Habra_291969_1964_24000_geo_524</name>
            <description>CA_La Habra</description>
            <Point id="17068">
                <coordinates>-117.88321578445428,33.906239872376844,0.0</coordinates>
            </Point>
        </Placemark>
        <Placemark id="17071">
            <name>CA_La Habra_291969_1964_24000_geo_892</name>
            <description>CA_La Habra</description>
            <Point id="17070">
                <coordinates>-117.94982333643085,33.8984908380289,0.0</coordinates>
            </Point>
        </Placemark>
        <Placemark id="17073">
            <name>CA_La Habra_291972_1964_24000_geo_349</name>
            <description>CA_La Habra</description>
            <Point id="17072">
                <coordinates>-117.96752104683144,33.91457813992037,0.0</coordinates>
            </Point>
        </Placemark>
        <Placemark id="17075">
            <name>CA_La Habra_465820_1952_24000_geo_0</name>
            <description>CA_La Habra</description>
            <Point id="17074">
                <coordinates>-117.98062249138502,33.99802792215995,0.0</coordinates>
            </Point>
        </Placemark>
        <Placemark id="17077">
            <name>CA_Lake Hughes_292074_1957_24000_geo_1</name>
            <description>CA_Lake Hughes</description>
            <Point id="17076">
                <coordinates>-118.4666132381851,34.685358931225835,0.0</coordinates>
            </Point>
        </Placemark>
        <Placemark id="17079">
            <name>CA_Long Beach_292490_1964_24000_geo_194</name>
            <description>CA_Long Beach</description>
            <Point id="17078">
                <coordinates>-118.13840068083587,33.83035870685795,0.0</coordinates>
            </Point>
        </Placemark>
        <Placemark id="17081">
            <name>CA_Long Beach_292490_1964_24000_geo_211</name>
            <description>CA_Long Beach</description>
            <Point id="17080">
                <coordinates>-118.24056304592156,33.82183468645726,0.0</coordinates>
            </Point>
        </Placemark>
        <Placemark id="17083">
            <name>CA_Long Beach_292490_1964_24000_geo_1466</name>
            <description>CA_Long Beach</description>
            <Point id="17082">
                <coordinates>-118.19444587395282,33.76549282407051,0.0</coordinates>
            </Point>
        </Placemark>
        <Placemark id="17085">
            <name>CA_Long Beach_292490_1964_24000_geo_1773</name>
            <description>CA_Long Beach</description>
            <Point id="17084">
                <coordinates>-118.24640508219,33.7565581040584,0.0</coordinates>
            </Point>
        </Placemark>
        <Placemark id="17087">
            <name>CA_Long Beach_292490_1964_24000_geo_1792</name>
            <description>CA_Long Beach</description>
            <Point id="17086">
                <coordinates>-118.20370413977011,33.74482712459467,0.0</coordinates>
            </Point>
        </Placemark>
        <Placemark id="17089">
            <name>CA_Long Beach_292491_1964_24000_geo_1780</name>
            <description>CA_Long Beach</description>
            <Point id="17088">
                <coordinates>-118.18787301197193,33.741378272140416,0.0</coordinates>
            </Point>
        </Placemark>
        <Placemark id="17091">
            <name>CA_Long Beach_292496_1964_24000_geo_2</name>
            <description>CA_Long Beach</description>
            <Point id="17090">
                <coordinates>-118.2403599743715,33.87256280714021,0.0</coordinates>
            </Point>
        </Placemark>
        <Placemark id="17093">
            <name>CA_Long Beach_292496_1964_24000_geo_221</name>
            <description>CA_Long Beach</description>
            <Point id="17092">
                <coordinates>-118.13845582187554,33.830170699514994,0.0</coordinates>
            </Point>
        </Placemark>
        <Placemark id="17095">
            <name>CA_Long Beach_292496_1964_24000_geo_1039</name>
            <description>CA_Long Beach</description>
            <Point id="17094">
                <coordinates>-118.2348864343107,33.784556401936705,0.0</coordinates>
            </Point>
        </Placemark>
        <Placemark id="17097">
            <name>CA_Long Beach_292497_1964_24000_geo_176</name>
            <description>CA_Long Beach</description>
            <Point id="17096">
                <coordinates>-118.22804630140945,33.860594510040286,0.0</coordinates>
            </Point>
        </Placemark>
        <Placemark id="17099">
            <name>CA_Long Beach_292492_1949_24000_geo_634</name>
            <description>CA_Long Beach</description>
            <Point id="17098">
                <coordinates>-118.24086546162745,33.8041323753911,0.0</coordinates>
            </Point>
        </Placemark>
        <Placemark id="17101">
            <name>CA_Long Beach_292492_1949_24000_geo_673</name>
            <description>CA_Long Beach</description>
            <Point id="17100">
                <coordinates>-118.24130952758743,33.8036192322218,0.0</coordinates>
            </Point>
        </Placemark>
        <Placemark id="17103">
            <name>CA_Long Beach_292492_1949_24000_geo_985</name>
            <description>CA_Long Beach</description>
            <Point id="17102">
                <coordinates>-118.24893547444884,33.79605882696267,0.0</coordinates>
            </Point>
        </Placemark>
        <Placemark id="17105">
            <name>CA_Long Beach_292492_1949_24000_geo_1167</name>
            <description>CA_Long Beach</description>
            <Point id="17104">
                <coordinates>-118.24014779165799,33.78795616191795,0.0</coordinates>
            </Point>
        </Placemark>
        <Placemark id="17107">
            <name>CA_Long Beach_292492_1949_24000_geo_1190</name>
            <description>CA_Long Beach</description>
            <Point id="17106">
                <coordinates>-118.23488011641271,33.7846331335962,0.0</coordinates>
            </Point>
        </Placemark>
        <Placemark id="17109">
            <name>CA_Long Beach_292492_1949_24000_geo_1194</name>
            <description>CA_Long Beach</description>
            <Point id="17108">
                <coordinates>-118.24398513136526,33.78441419468166,0.0</coordinates>
            </Point>
        </Placemark>
        <Placemark id="17111">
            <name>CA_Long Beach_292494_1949_24000_geo_338</name>
            <description>CA_Long Beach</description>
            <Point id="17110">
                <coordinates>-118.2363038771332,33.811620431504636,0.0</coordinates>
            </Point>
        </Placemark>
        <Placemark id="17113">
            <name>CA_Los Alamitos_292534_1949_24000_geo_147</name>
            <description>CA_Los Alamitos</description>
            <Point id="17112">
                <coordinates>-118.11211842790766,33.75598172533706,0.0</coordinates>
            </Point>
        </Placemark>
        <Placemark id="17115">
            <name>CA_Los Angeles_292549_1966_24000_geo_35</name>
            <description>CA_Los Angeles</description>
            <Point id="17114">
                <coordinates>-118.16360311505203,34.00030923996136,0.0</coordinates>
            </Point>
        </Placemark>
        <Placemark id="17117">
            <name>CA_Los Angeles_292551_1953_24000_geo_24</name>
            <description>CA_Los Angeles</description>
            <Point id="17116">
                <coordinates>-118.14414006772544,34.00629590816687,0.0</coordinates>
            </Point>
        </Placemark>
        <Placemark id="17119">
            <name>CA_Mint Canyon_292999_1960_24000_geo_0</name>
            <description>CA_Mint Canyon</description>
            <Point id="17118">
                <coordinates>-118.48948400233337,34.40256631143376,0.0</coordinates>
            </Point>
        </Placemark>
        <Placemark id="17121">
            <name>CA_Mint Canyon_293000_1960_24000_geo_0</name>
            <description>CA_Mint Canyon</description>
            <Point id="17120">
                <coordinates>-118.4935940823712,34.4376703446347,0.0</coordinates>
            </Point>
        </Placemark>
        <Placemark id="17123">
            <name>CA_Mint Canyon_293000_1960_24000_geo_2</name>
            <description>CA_Mint Canyon</description>
            <Point id="17122">
                <coordinates>-118.43314991885158,34.43102934158613,0.0</coordinates>
            </Point>
        </Placemark>
        <Placemark id="17125">
            <name>CA_Mt Wilson_293386_1966_24000_geo_6</name>
            <description>CA_Mt Wilson</description>
            <Point id="17124">
                <coordinates>-118.03983799762963,34.14444199009745,0.0</coordinates>
            </Point>
        </Placemark>
        <Placemark id="17127">
            <name>CA_Newhall_293511_1952_24000_geo_26</name>
            <description>CA_Newhall</description>
            <Point id="17126">
                <coordinates>-118.57319794582506,34.453649905742246,0.0</coordinates>
            </Point>
        </Placemark>
        <Placemark id="17129">
            <name>CA_Newhall_293511_1952_24000_geo_29</name>
            <description>CA_Newhall</description>
            <Point id="17128">
                <coordinates>-118.62026710281411,34.44142298243719,0.0</coordinates>
            </Point>
        </Placemark>
        <Placemark id="17131">
            <name>CA_Newhall_293511_1952_24000_geo_33</name>
            <description>CA_Newhall</description>
            <Point id="17130">
                <coordinates>-118.59154259418193,34.430772016085314,0.0</coordinates>
            </Point>
        </Placemark>
        <Placemark id="17133">
            <name>CA_Newhall_293511_1952_24000_geo_36</name>
            <description>CA_Newhall</description>
            <Point id="17132">
                <coordinates>-118.61170425883932,34.428883700851955,0.0</coordinates>
            </Point>
        </Placemark>
        <Placemark id="17135">
            <name>CA_Newhall_293511_1952_24000_geo_40</name>
            <description>CA_Newhall</description>
            <Point id="17134">
                <coordinates>-118.61683080027228,34.42037345016566,0.0</coordinates>
            </Point>
        </Placemark>
        <Placemark id="17137">
            <name>CA_Newhall_293511_1952_24000_geo_42</name>
            <description>CA_Newhall</description>
            <Point id="17136">
                <coordinates>-118.62115857518256,34.419765194246615,0.0</coordinates>
            </Point>
        </Placemark>
        <Placemark id="17139">
            <name>CA_Newhall_293511_1952_24000_geo_49</name>
            <description>CA_Newhall</description>
            <Point id="17138">
                <coordinates>-118.61532200083188,34.41753904521417,0.0</coordinates>
            </Point>
        </Placemark>
        <Placemark id="17141">
            <name>CA_Newhall_293511_1952_24000_geo_51</name>
            <description>CA_Newhall</description>
            <Point id="17140">
                <coordinates>-118.61439619905636,34.41516059174498,0.0</coordinates>
            </Point>
        </Placemark>
        <Placemark id="17143">
            <name>CA_Newhall_293511_1952_24000_geo_52</name>
            <description>CA_Newhall</description>
            <Point id="17142">
                <coordinates>-118.61872396821393,34.414990223128314,0.0</coordinates>
            </Point>
        </Placemark>
        <Placemark id="17145">
            <name>CA_Newhall_293511_1952_24000_geo_61</name>
            <description>CA_Newhall</description>
            <Point id="17144">
                <coordinates>-118.61224285926926,34.40540490722375,0.0</coordinates>
            </Point>
        </Placemark>
        <Placemark id="17147">
            <name>CA_Newhall_293511_1952_24000_geo_62</name>
            <description>CA_Newhall</description>
            <Point id="17146">
                <coordinates>-118.5876661112113,34.40316817550471,0.0</coordinates>
            </Point>
        </Placemark>
        <Placemark id="17149">
            <name>CA_Newhall_293511_1952_24000_geo_63</name>
            <description>CA_Newhall</description>
            <Point id="17148">
                <coordinates>-118.61971568094084,34.39636617781487,0.0</coordinates>
            </Point>
        </Placemark>
        <Placemark id="17151">
            <name>CA_Newhall_293511_1952_24000_geo_75</name>
            <description>CA_Newhall</description>
            <Point id="17150">
                <coordinates>-118.58992265788201,34.3813601703562,0.0</coordinates>
            </Point>
        </Placemark>
        <Placemark id="17153">
            <name>CA_Newhall_293511_1952_24000_geo_79</name>
            <description>CA_Newhall</description>
            <Point id="17152">
                <coordinates>-118.59709351476195,34.380295150960606,0.0</coordinates>
            </Point>
        </Placemark>
        <Placemark id="17155">
            <name>CA_Newhall_293512_1995_24000_geo_2</name>
            <description>CA_Newhall</description>
            <Point id="17154">
                <coordinates>-118.57406914009525,34.49086182416033,0.0</coordinates>
            </Point>
        </Placemark>
        <Placemark id="17157">
            <name>CA_Newhall_293514_1952_24000_geo_21</name>
            <description>CA_Newhall</description>
            <Point id="17156">
                <coordinates>-118.6195905226636,34.422048194400986,0.0</coordinates>
            </Point>
        </Placemark>
        <Placemark id="17159">
            <name>CA_Newhall_293514_1952_24000_geo_30</name>
            <description>CA_Newhall</description>
            <Point id="17158">
                <coordinates>-118.61603762435435,34.413974451606514,0.0</coordinates>
            </Point>
        </Placemark>
        <Placemark id="17161">
            <name>CA_Newhall_293514_1952_24000_geo_37</name>
            <description>CA_Newhall</description>
            <Point id="17160">
                <coordinates>-118.61692063989483,34.39451186590518,0.0</coordinates>
            </Point>
        </Placemark>
        <Placemark id="17163">
            <name>CA_Newhall_293514_1952_24000_geo_42</name>
            <description>CA_Newhall</description>
            <Point id="17162">
                <coordinates>-118.62427632454317,34.39049689362781,0.0</coordinates>
            </Point>
        </Placemark>
        <Placemark id="17165">
            <name>CA_Newhall_293515_1952_24000_geo_43</name>
            <description>CA_Newhall</description>
            <Point id="17164">
                <coordinates>-118.62162585335139,34.38996619031892,0.0</coordinates>
            </Point>
        </Placemark>
        <Placemark id="17167">
            <name>CA_Newhall_293515_1952_24000_geo_50</name>
            <description>CA_Newhall</description>
            <Point id="17166">
                <coordinates>-118.61759574323128,34.38643776009747,0.0</coordinates>
            </Point>
        </Placemark>
        <Placemark id="17169">
            <name>CA_Newhall_293516_1952_24000_geo_22</name>
            <description>CA_Newhall</description>
            <Point id="17168">
                <coordinates>-118.57412675647883,34.4202373559108,0.0</coordinates>
            </Point>
        </Placemark>
        <Placemark id="17171">
            <name>CA_Newhall_293517_1952_24000_geo_24</name>
            <description>CA_Newhall</description>
            <Point id="17170">
                <coordinates>-118.61982202854655,34.438196900809835,0.0</coordinates>
            </Point>
        </Placemark>
        <Placemark id="17173">
            <name>CA_Newhall_293517_1952_24000_geo_26</name>
            <description>CA_Newhall</description>
            <Point id="17172">
                <coordinates>-118.58296423366336,34.43080788524174,0.0</coordinates>
            </Point>
        </Placemark>
        <Placemark id="17175">
            <name>CA_Newhall_293517_1952_24000_geo_30</name>
            <description>CA_Newhall</description>
            <Point id="17174">
                <coordinates>-118.60051545346757,34.42620618790812,0.0</coordinates>
            </Point>
        </Placemark>
        <Placemark id="17177">
            <name>CA_Newhall_293517_1952_24000_geo_65</name>
            <description>CA_Newhall</description>
            <Point id="17176">
                <coordinates>-118.60965860540672,34.40999203118652,0.0</coordinates>
            </Point>
        </Placemark>
        <Placemark id="17179">
            <name>CA_Oat Mountain_293630_1952_24000_geo_10</name>
            <description>CA_Oat Mountain</description>
            <Point id="17178">
                <coordinates>-118.51144162446982,34.354219902057025,0.0</coordinates>
            </Point>
        </Placemark>
        <Placemark id="17181">
            <name>CA_Oat Mountain_293630_1952_24000_geo_22</name>
            <description>CA_Oat Mountain</description>
            <Point id="17180">
                <coordinates>-118.51127621727835,34.347832696607824,0.0</coordinates>
            </Point>
        </Placemark>
        <Placemark id="17183">
            <name>CA_Oat Mountain_293630_1952_24000_geo_48</name>
            <description>CA_Oat Mountain</description>
            <Point id="17182">
                <coordinates>-118.55407748061967,34.31681383938854,0.0</coordinates>
            </Point>
        </Placemark>
        <Placemark id="17185">
            <name>CA_Oat Mountain_293630_1952_24000_geo_105</name>
            <description>CA_Oat Mountain</description>
            <Point id="17184">
                <coordinates>-118.55685918222521,34.30890390810135,0.0</coordinates>
            </Point>
        </Placemark>
        <Placemark id="17187">
            <name>CA_Oat Mountain_293630_1952_24000_geo_107</name>
            <description>CA_Oat Mountain</description>
            <Point id="17186">
                <coordinates>-118.56978911939689,34.3075765367018,0.0</coordinates>
            </Point>
        </Placemark>
        <Placemark id="17189">
            <name>CA_Oat Mountain_293630_1952_24000_geo_114</name>
            <description>CA_Oat Mountain</description>
            <Point id="17188">
                <coordinates>-118.56855102307341,34.30543229185235,0.0</coordinates>
            </Point>
        </Placemark>
        <Placemark id="17191">
            <name>CA_Oat Mountain_293631_1952_24000_geo_56</name>
            <description>CA_Oat Mountain</description>
            <Point id="17190">
                <coordinates>-118.54286438970414,34.31557723109958,0.0</coordinates>
            </Point>
        </Placemark>
        <Placemark id="17193">
            <name>CA_Oat Mountain_293631_1952_24000_geo_104</name>
            <description>CA_Oat Mountain</description>
            <Point id="17192">
                <coordinates>-118.54659612699615,34.307046019816525,0.0</coordinates>
            </Point>
        </Placemark>
        <Placemark id="17195">
            <name>CA_Oat Mountain_293631_1952_24000_geo_111</name>
            <description>CA_Oat Mountain</description>
            <Point id="17194">
                <coordinates>-118.56684955048253,34.30442667151397,0.0</coordinates>
            </Point>
        </Placemark>
        <Placemark id="17197">
            <name>CA_Oat Mountain_293633_1952_24000_geo_34</name>
            <description>CA_Oat Mountain</description>
            <Point id="17196">
                <coordinates>-118.61765421111821,34.318167983955476,0.0</coordinates>
            </Point>
        </Placemark>
        <Placemark id="17199">
            <name>CA_Oat Mountain_293635_1952_24000_geo_39</name>
            <description>CA_Oat Mountain</description>
            <Point id="17198">
                <coordinates>-118.59472523853428,34.32783062364142,0.0</coordinates>
            </Point>
        </Placemark>
        <Placemark id="17201">
            <name>CA_Oat Mountain_293635_1952_24000_geo_126</name>
            <description>CA_Oat Mountain</description>
            <Point id="17200">
                <coordinates>-118.56617497362167,34.30532168599514,0.0</coordinates>
            </Point>
        </Placemark>
        <Placemark id="17203">
            <name>CA_Oat Mountain_293635_1952_24000_geo_129</name>
            <description>CA_Oat Mountain</description>
            <Point id="17202">
                <coordinates>-118.53485200331035,34.30383443221925,0.0</coordinates>
            </Point>
        </Placemark>
        <Placemark id="17205">
            <name>CA_Oat Mountain_293635_1952_24000_geo_139</name>
            <description>CA_Oat Mountain</description>
            <Point id="17204">
                <coordinates>-118.52368523965339,34.25243078267738,0.0</coordinates>
            </Point>
        </Placemark>
        <Placemark id="17207">
            <name>CA_Ontario_101673_1967_24000_geo_0</name>
            <description>CA_Ontario</description>
            <Point id="17206">
                <coordinates>-117.68020390012704,34.12078528927456,0.0</coordinates>
            </Point>
        </Placemark>
        <Placemark id="17209">
            <name>CA_Ontario_101673_1967_24000_geo_1</name>
            <description>CA_Ontario</description>
            <Point id="17208">
                <coordinates>-117.6798514814058,34.12076694707572,0.0</coordinates>
            </Point>
        </Placemark>
        <Placemark id="17211">
            <name>CA_Redondo Beach_102606_1996_24000_geo_16</name>
            <description>CA_Redondo Beach</description>
            <Point id="17210">
                <coordinates>-118.39102571571492,33.854482531799896,0.0</coordinates>
            </Point>
        </Placemark>
        <Placemark id="17213">
            <name>CA_Redondo Beach_294598_1951_24000_geo_20</name>
            <description>CA_Redondo Beach</description>
            <Point id="17212">
                <coordinates>-118.39458321427279,33.855250721447,0.0</coordinates>
            </Point>
        </Placemark>
        <Placemark id="17215">
            <name>CA_Redondo Beach_294600_1963_24000_geo_19</name>
            <description>CA_Redondo Beach</description>
            <Point id="17214">
                <coordinates>-118.39485434138135,33.855240942028324,0.0</coordinates>
            </Point>
        </Placemark>
        <Placemark id="17217">
            <name>CA_Redondo Beach_294600_1963_24000_geo_44</name>
            <description>CA_Redondo Beach</description>
            <Point id="17216">
                <coordinates>-118.39148323309276,33.75261166890016,0.0</coordinates>
            </Point>
        </Placemark>
        <Placemark id="17219">
            <name>CA_Santa Susana_300312_1951_24000_geo_11</name>
            <description>CA_Santa Susana</description>
            <Point id="17218">
                <coordinates>-118.646777068549,34.324999028177295,0.0</coordinates>
            </Point>
        </Placemark>
        <Placemark id="17221">
            <name>CA_Santa Susana_300312_1951_24000_geo_14</name>
            <description>CA_Santa Susana</description>
            <Point id="17220">
                <coordinates>-118.69907590224632,34.32029206207998,0.0</coordinates>
            </Point>
        </Placemark>
        <Placemark id="17223">
            <name>CA_Santa Susana_300312_1951_24000_geo_15</name>
            <description>CA_Santa Susana</description>
            <Point id="17222">
                <coordinates>-118.6616095742393,34.31880561201848,0.0</coordinates>
            </Point>
        </Placemark>
        <Placemark id="17225">
            <name>CA_Santa Susana_300312_1951_24000_geo_30</name>
            <description>CA_Santa Susana</description>
            <Point id="17224">
                <coordinates>-118.72609207890346,34.304147326296174,0.0</coordinates>
            </Point>
        </Placemark>
        <Placemark id="17227">
            <name>CA_Santa Susana_300312_1951_24000_geo_32</name>
            <description>CA_Santa Susana</description>
            <Point id="17226">
                <coordinates>-118.72802871538234,34.303743792740654,0.0</coordinates>
            </Point>
        </Placemark>
        <Placemark id="17229">
            <name>CA_Santa Susana_300312_1951_24000_geo_45</name>
            <description>CA_Santa Susana</description>
            <Point id="17228">
                <coordinates>-118.7279795488977,34.301930779233935,0.0</coordinates>
            </Point>
        </Placemark>
        <Placemark id="17231">
            <name>CA_Santa Susana_300312_1951_24000_geo_55</name>
            <description>CA_Santa Susana</description>
            <Point id="17230">
                <coordinates>-118.72710590839294,34.30065195584653,0.0</coordinates>
            </Point>
        </Placemark>
        <Placemark id="17233">
            <name>CA_Santa Susana_300312_1951_24000_geo_58</name>
            <description>CA_Santa Susana</description>
            <Point id="17232">
                <coordinates>-118.73066417824316,34.299546144363646,0.0</coordinates>
            </Point>
        </Placemark>
        <Placemark id="17235">
            <name>CA_Santa Susana_300312_1951_24000_geo_61</name>
            <description>CA_Santa Susana</description>
            <Point id="17234">
                <coordinates>-118.72694180997087,34.29924162113418,0.0</coordinates>
            </Point>
        </Placemark>
        <Placemark id="17237">
            <name>CA_Santa Susana_300316_1951_24000_geo_20</name>
            <description>CA_Santa Susana</description>
            <Point id="17236">
                <coordinates>-118.71522439912462,34.35916427449521,0.0</coordinates>
            </Point>
        </Placemark>
        <Placemark id="17239">
            <name>CA_Santa Susana_300316_1951_24000_geo_22</name>
            <description>CA_Santa Susana</description>
            <Point id="17238">
                <coordinates>-118.71355940734408,34.35574530190286,0.0</coordinates>
            </Point>
        </Placemark>
        <Placemark id="17241">
            <name>CA_Santa Susana_300316_1951_24000_geo_50</name>
            <description>CA_Santa Susana</description>
            <Point id="17240">
                <coordinates>-118.70489235564658,34.30922550452186,0.0</coordinates>
            </Point>
        </Placemark>
        <Placemark id="17243">
            <name>CA_Santa Susana_300316_1951_24000_geo_51</name>
            <description>CA_Santa Susana</description>
            <Point id="17242">
                <coordinates>-118.70427413887477,34.308633302882996,0.0</coordinates>
            </Point>
        </Placemark>
        <Placemark id="17245">
            <name>CA_Santa Susana_300317_1951_24000_geo_50</name>
            <description>CA_Santa Susana</description>
            <Point id="17244">
                <coordinates>-118.70396928264444,34.30786898841381,0.0</coordinates>
            </Point>
        </Placemark>
        <Placemark id="17247">
            <name>CA_Simi Valley East_295211_1951_24000_geo_88</name>
            <description>CA_Simi Valley East</description>
            <Point id="17246">
                <coordinates>-118.69586028273774,34.29182459461715,0.0</coordinates>
            </Point>
        </Placemark>
        <Placemark id="17249">
            <name>CA_Seal Beach_300380_1965_24000_geo_12</name>
            <description>CA_Seal Beach</description>
            <Point id="17248">
                <coordinates>-118.07270332111956,33.732139544474386,0.0</coordinates>
            </Point>
        </Placemark>
        <Placemark id="17251">
            <name>CA_Seal Beach_300380_1965_24000_geo_753</name>
            <description>CA_Seal Beach</description>
            <Point id="17250">
                <coordinates>-118.00807157229279,33.680944009545186,0.0</coordinates>
            </Point>
        </Placemark>
        <Placemark id="17253">
            <name>CA_Seal Beach_300381_1965_24000_geo_12</name>
            <description>CA_Seal Beach</description>
            <Point id="17252">
                <coordinates>-118.06611262854791,33.734307658464466,0.0</coordinates>
            </Point>
        </Placemark>
        <Placemark id="17255">
            <name>CA_South Gate_295269_1964_24000_geo_1</name>
            <description>CA_South Gate</description>
            <Point id="17254">
                <coordinates>-118.15916765289187,33.9946750250875,0.0</coordinates>
            </Point>
        </Placemark>
        <Placemark id="17257">
            <name>CA_South Gate_295269_1964_24000_geo_3</name>
            <description>CA_South Gate</description>
            <Point id="17256">
                <coordinates>-118.19546701703247,33.91866291598848,0.0</coordinates>
            </Point>
        </Placemark>
        <Placemark id="17259">
            <name>CA_South Gate_295269_1964_24000_geo_4</name>
            <description>CA_South Gate</description>
            <Point id="17258">
                <coordinates>-118.23937944605737,33.91330386052749,0.0</coordinates>
            </Point>
        </Placemark>
        <Placemark id="17261">
            <name>CA_South Gate_295269_1964_24000_geo_5</name>
            <description>CA_South Gate</description>
            <Point id="17260">
                <coordinates>-118.1383657589122,33.910728235481535,0.0</coordinates>
            </Point>
        </Placemark>
        <Placemark id="17263">
            <name>CA_South Gate_295269_1964_24000_geo_6</name>
            <description>CA_South Gate</description>
            <Point id="17262">
                <coordinates>-118.24069601745708,33.91038135153018,0.0</coordinates>
            </Point>
        </Placemark>
        <Placemark id="17265">
            <name>CA_South Gate_295269_1964_24000_geo_7</name>
            <description>CA_South Gate</description>
            <Point id="17264">
                <coordinates>-118.16934692243639,33.909564899100786,0.0</coordinates>
            </Point>
        </Placemark>
        <Placemark id="17267">
            <name>CA_South Gate_295269_1964_24000_geo_9</name>
            <description>CA_South Gate</description>
            <Point id="17266">
                <coordinates>-118.157246904783,33.90678755378491,0.0</coordinates>
            </Point>
        </Placemark>
        <Placemark id="17269">
            <name>CA_South Gate_295269_1964_24000_geo_10</name>
            <description>CA_South Gate</description>
            <Point id="17268">
                <coordinates>-118.17998223447671,33.89974691836087,0.0</coordinates>
            </Point>
        </Placemark>
        <Placemark id="17271">
            <name>CA_South Gate_300617_1964_24000_geo_6</name>
            <description>CA_South Gate</description>
            <Point id="17270">
                <coordinates>-118.24604967979877,33.92340496550723,0.0</coordinates>
            </Point>
        </Placemark>
        <Placemark id="17273">
            <name>CA_South Gate_300617_1964_24000_geo_9</name>
            <description>CA_South Gate</description>
            <Point id="17272">
                <coordinates>-118.18508986831698,33.91363491313122,0.0</coordinates>
            </Point>
        </Placemark>
        <Placemark id="17275">
            <name>CA_South Gate_300617_1964_24000_geo_11</name>
            <description>CA_South Gate</description>
            <Point id="17274">
                <coordinates>-118.23441881225182,33.91272938598033,0.0</coordinates>
            </Point>
        </Placemark>
        <Placemark id="17277">
            <name>CA_Thousand Oaks_300865_1952_24000_geo_0</name>
            <description>CA_Thousand Oaks</description>
            <Point id="17276">
                <coordinates>-118.8197439630205,34.22459025685196,0.0</coordinates>
            </Point>
        </Placemark>
        <Placemark id="17279">
            <name>CA_Thousand Oaks_300865_1952_24000_geo_1</name>
            <description>CA_Thousand Oaks</description>
            <Point id="17278">
                <coordinates>-118.79040028886901,34.18732777685434,0.0</coordinates>
            </Point>
        </Placemark>
        <Placemark id="17281">
            <name>CA_Topanga_300894_1952_24000_geo_9</name>
            <description>CA_Topanga</description>
            <Point id="17280">
                <coordinates>-118.60152629620532,34.041332539483165,0.0</coordinates>
            </Point>
        </Placemark>
        <Placemark id="17283">
            <name>CA_Topanga_300894_1952_24000_geo_10</name>
            <description>CA_Topanga</description>
            <Point id="17282">
                <coordinates>-118.60063097450723,34.04066504296693,0.0</coordinates>
            </Point>
        </Placemark>
        <Placemark id="17285">
            <name>CA_Torrance_102041_1964_24000_geo_41</name>
            <description>CA_Torrance</description>
            <Point id="17284">
                <coordinates>-118.36558660150617,33.856454250753,0.0</coordinates>
            </Point>
        </Placemark>
        <Placemark id="17287">
            <name>CA_Torrance_102041_1964_24000_geo_206</name>
            <description>CA_Torrance</description>
            <Point id="17286">
                <coordinates>-118.33239624503466,33.807050347956675,0.0</coordinates>
            </Point>
        </Placemark>
        <Placemark id="17289">
            <name>CA_Torrance_102041_1964_24000_geo_576</name>
            <description>CA_Torrance</description>
            <Point id="17288">
                <coordinates>-118.2623317213784,33.77001125190903,0.0</coordinates>
            </Point>
        </Placemark>
        <Placemark id="17291">
            <name>CA_Torrance_102041_1964_24000_geo_577</name>
            <description>CA_Torrance</description>
            <Point id="17290">
                <coordinates>-118.35531018333704,33.76813813872262,0.0</coordinates>
            </Point>
        </Placemark>
        <Placemark id="17293">
            <name>CA_Torrance_300909_1951_24000_geo_128</name>
            <description>CA_Torrance</description>
            <Point id="17292">
                <coordinates>-118.35473191904524,33.85134857351431,0.0</coordinates>
            </Point>
        </Placemark>
        <Placemark id="17295">
            <name>CA_Torrance_300909_1951_24000_geo_713</name>
            <description>CA_Torrance</description>
            <Point id="17294">
                <coordinates>-118.2747435556659,33.80081145167169,0.0</coordinates>
            </Point>
        </Placemark>
        <Placemark id="17297">
            <name>CA_Torrance_300909_1951_24000_geo_726</name>
            <description>CA_Torrance</description>
            <Point id="17296">
                <coordinates>-118.26537899599771,33.799616452987564,0.0</coordinates>
            </Point>
        </Placemark>
        <Placemark id="17299">
            <name>CA_Torrance_300909_1951_24000_geo_1103</name>
            <description>CA_Torrance</description>
            <Point id="17298">
                <coordinates>-118.2526986721501,33.76955538242859,0.0</coordinates>
            </Point>
        </Placemark>
        <Placemark id="17301">
            <name>CA_Torrance_300910_1951_24000_geo_750</name>
            <description>CA_Torrance</description>
            <Point id="17300">
                <coordinates>-118.34703236292899,33.79592002259705,0.0</coordinates>
            </Point>
        </Placemark>
        <Placemark id="17303">
            <name>CA_Torrance_300911_1964_24000_geo_12</name>
            <description>CA_Torrance</description>
            <Point id="17302">
                <coordinates>-118.26872795810442,33.87365594490365,0.0</coordinates>
            </Point>
        </Placemark>
        <Placemark id="17305">
            <name>CA_Torrance_300911_1964_24000_geo_452</name>
            <description>CA_Torrance</description>
            <Point id="17304">
                <coordinates>-118.30420359474874,33.810533259968096,0.0</coordinates>
            </Point>
        </Placemark>
        <Placemark id="17307">
            <name>CA_Torrance_300911_1964_24000_geo_566</name>
            <description>CA_Torrance</description>
            <Point id="17306">
                <coordinates>-118.27493470367651,33.801053186968375,0.0</coordinates>
            </Point>
        </Placemark>
        <Placemark id="17309">
            <name>CA_Triunfo Pass_300958_1949_24000_geo_1</name>
            <description>CA_Triunfo Pass</description>
            <Point id="17308">
                <coordinates>-118.96558680152502,34.079693883252254,0.0</coordinates>
            </Point>
        </Placemark>
        <Placemark id="17311">
            <name>CA_Triunfo Pass_300958_1949_24000_geo_2</name>
            <description>CA_Triunfo Pass</description>
            <Point id="17310">
                <coordinates>-118.97108576369203,34.06679595245109,0.0</coordinates>
            </Point>
        </Placemark>
        <Placemark id="17313">
            <name>CA_Triunfo Pass_300958_1949_24000_geo_3</name>
            <description>CA_Triunfo Pass</description>
            <Point id="17312">
                <coordinates>-118.89137821428739,34.06591130330171,0.0</coordinates>
            </Point>
        </Placemark>
        <Placemark id="17315">
            <name>CA_Val Verde_295582_1952_24000_geo_14</name>
            <description>CA_Val Verde</description>
            <Point id="17314">
                <coordinates>-118.62968888735757,34.47327151038532,0.0</coordinates>
            </Point>
        </Placemark>
        <Placemark id="17317">
            <name>CA_Val Verde_295582_1952_24000_geo_18</name>
            <description>CA_Val Verde</description>
            <Point id="17316">
                <coordinates>-118.71082363687572,34.47271506884157,0.0</coordinates>
            </Point>
        </Placemark>
        <Placemark id="17319">
            <name>CA_Val Verde_295582_1952_24000_geo_119</name>
            <description>CA_Val Verde</description>
            <Point id="17318">
                <coordinates>-118.69596396133615,34.42994244385532,0.0</coordinates>
            </Point>
        </Placemark>
        <Placemark id="17321">
            <name>CA_Val Verde_295582_1952_24000_geo_192</name>
            <description>CA_Val Verde</description>
            <Point id="17320">
                <coordinates>-118.68347336455338,34.42469105498324,0.0</coordinates>
            </Point>
        </Placemark>
        <Placemark id="17323">
            <name>CA_Val Verde_295582_1952_24000_geo_200</name>
            <description>CA_Val Verde</description>
            <Point id="17322">
                <coordinates>-118.62779365753984,34.42206808104308,0.0</coordinates>
            </Point>
        </Placemark>
        <Placemark id="17325">
            <name>CA_Val Verde_295582_1952_24000_geo_201</name>
            <description>CA_Val Verde</description>
            <Point id="17324">
                <coordinates>-118.67390475553911,34.42142246833878,0.0</coordinates>
            </Point>
        </Placemark>
        <Placemark id="17327">
            <name>CA_Val Verde_295582_1952_24000_geo_202</name>
            <description>CA_Val Verde</description>
            <Point id="17326">
                <coordinates>-118.67550335725423,34.42133750367853,0.0</coordinates>
            </Point>
        </Placemark>
        <Placemark id="17329">
            <name>CA_Val Verde_295582_1952_24000_geo_206</name>
            <description>CA_Val Verde</description>
            <Point id="17328">
                <coordinates>-118.64386611056358,34.407351302873145,0.0</coordinates>
            </Point>
        </Placemark>
        <Placemark id="17331">
            <name>CA_Val Verde_295582_1952_24000_geo_210</name>
            <description>CA_Val Verde</description>
            <Point id="17330">
                <coordinates>-118.64833221384514,34.40610459892412,0.0</coordinates>
            </Point>
        </Placemark>
        <Placemark id="17333">
            <name>CA_Val Verde_295582_1952_24000_geo_212</name>
            <description>CA_Val Verde</description>
            <Point id="17332">
                <coordinates>-118.6390980682226,34.40570511380916,0.0</coordinates>
            </Point>
        </Placemark>
        <Placemark id="17335">
            <name>CA_Val Verde_295582_1952_24000_geo_220</name>
            <description>CA_Val Verde</description>
            <Point id="17334">
                <coordinates>-118.63951385522574,34.403785942244994,0.0</coordinates>
            </Point>
        </Placemark>
        <Placemark id="17337">
            <name>CA_Val Verde_295582_1952_24000_geo_245</name>
            <description>CA_Val Verde</description>
            <Point id="17336">
                <coordinates>-118.63883605430965,34.39923559995741,0.0</coordinates>
            </Point>
        </Placemark>
        <Placemark id="17339">
            <name>CA_Val Verde_295582_1952_24000_geo_246</name>
            <description>CA_Val Verde</description>
            <Point id="17338">
                <coordinates>-118.63282641263535,34.39920196543361,0.0</coordinates>
            </Point>
        </Placemark>
        <Placemark id="17341">
            <name>CA_Val Verde_295582_1952_24000_geo_251</name>
            <description>CA_Val Verde</description>
            <Point id="17340">
                <coordinates>-118.64174202195595,34.39890599183342,0.0</coordinates>
            </Point>
        </Placemark>
        <Placemark id="17343">
            <name>CA_Val Verde_295582_1952_24000_geo_254</name>
            <description>CA_Val Verde</description>
            <Point id="17342">
                <coordinates>-118.6371407444488,34.39814243476063,0.0</coordinates>
            </Point>
        </Placemark>
        <Placemark id="17345">
            <name>CA_Val Verde_295582_1952_24000_geo_256</name>
            <description>CA_Val Verde</description>
            <Point id="17344">
                <coordinates>-118.6330136732557,34.397403061622384,0.0</coordinates>
            </Point>
        </Placemark>
        <Placemark id="17347">
            <name>CA_Val Verde_295582_1952_24000_geo_266</name>
            <description>CA_Val Verde</description>
            <Point id="17346">
                <coordinates>-118.62904330473091,34.39582210454177,0.0</coordinates>
            </Point>
        </Placemark>
        <Placemark id="17349">
            <name>CA_Val Verde_295582_1952_24000_geo_268</name>
            <description>CA_Val Verde</description>
            <Point id="17348">
                <coordinates>-118.62651822400905,34.39533300213574,0.0</coordinates>
            </Point>
        </Placemark>
        <Placemark id="17351">
            <name>CA_Val Verde_295582_1952_24000_geo_274</name>
            <description>CA_Val Verde</description>
            <Point id="17350">
                <coordinates>-118.6308089040708,34.39168887286875,0.0</coordinates>
            </Point>
        </Placemark>
        <Placemark id="17353">
            <name>CA_Val Verde_295583_1991_24000_geo_200</name>
            <description>CA_Val Verde</description>
            <Point id="17352">
                <coordinates>-118.64248556267987,34.407756075125064,0.0</coordinates>
            </Point>
        </Placemark>
        <Placemark id="17355">
            <name>CA_Val Verde_295583_1991_24000_geo_217</name>
            <description>CA_Val Verde</description>
            <Point id="17354">
                <coordinates>-118.6548256879408,34.4045341634159,0.0</coordinates>
            </Point>
        </Placemark>
        <Placemark id="17357">
            <name>CA_Val Verde_295583_1991_24000_geo_240</name>
            <description>CA_Val Verde</description>
            <Point id="17356">
                <coordinates>-118.63529164243752,34.40124870159782,0.0</coordinates>
            </Point>
        </Placemark>
        <Placemark id="17359">
            <name>CA_Val Verde_295583_1991_24000_geo_246</name>
            <description>CA_Val Verde</description>
            <Point id="17358">
                <coordinates>-118.63520497542602,34.40042118634487,0.0</coordinates>
            </Point>
        </Placemark>
        <Placemark id="17361">
            <name>CA_Val Verde_295583_1991_24000_geo_284</name>
            <description>CA_Val Verde</description>
            <Point id="17360">
                <coordinates>-118.6836747548424,34.385442619876784,0.0</coordinates>
            </Point>
        </Placemark>
        <Placemark id="17363">
            <name>CA_Val Verde_295584_1995_24000_geo_1</name>
            <description>CA_Val Verde</description>
            <Point id="17362">
                <coordinates>-118.6765007460459,34.482486693347965,0.0</coordinates>
            </Point>
        </Placemark>
        <Placemark id="17365">
            <name>CA_Val Verde_295584_1995_24000_geo_67</name>
            <description>CA_Val Verde</description>
            <Point id="17364">
                <coordinates>-118.6312344157696,34.43180543394946,0.0</coordinates>
            </Point>
        </Placemark>
        <Placemark id="17367">
            <name>CA_Val Verde_295584_1995_24000_geo_128</name>
            <description>CA_Val Verde</description>
            <Point id="17366">
                <coordinates>-118.65903443948795,34.40828122250227,0.0</coordinates>
            </Point>
        </Placemark>
        <Placemark id="17369">
            <name>CA_Val Verde_295584_1995_24000_geo_130</name>
            <description>CA_Val Verde</description>
            <Point id="17368">
                <coordinates>-118.65256659285406,34.40804060472368,0.0</coordinates>
            </Point>
        </Placemark>
        <Placemark id="17371">
            <name>CA_Val Verde_295584_1995_24000_geo_131</name>
            <description>CA_Val Verde</description>
            <Point id="17370">
                <coordinates>-118.66116137095311,34.407970193201,0.0</coordinates>
            </Point>
        </Placemark>
        <Placemark id="17373">
            <name>CA_Val Verde_295584_1995_24000_geo_134</name>
            <description>CA_Val Verde</description>
            <Point id="17372">
                <coordinates>-118.63945395433676,34.40735620267975,0.0</coordinates>
            </Point>
        </Placemark>
        <Placemark id="17375">
            <name>CA_Val Verde_295584_1995_24000_geo_156</name>
            <description>CA_Val Verde</description>
            <Point id="17374">
                <coordinates>-118.63503898762679,34.40263137621915,0.0</coordinates>
            </Point>
        </Placemark>
        <Placemark id="17377">
            <name>CA_Val Verde_295584_1995_24000_geo_194</name>
            <description>CA_Val Verde</description>
            <Point id="17376">
                <coordinates>-118.63085099865152,34.39528761991117,0.0</coordinates>
            </Point>
        </Placemark>
        <Placemark id="17379">
            <name>CA_Val Verde_301068_1952_24000_geo_24</name>
            <description>CA_Val Verde</description>
            <Point id="17378">
                <coordinates>-118.6660228847768,34.467241118201926,0.0</coordinates>
            </Point>
        </Placemark>
        <Placemark id="17381">
            <name>CA_Val Verde_301068_1952_24000_geo_25</name>
            <description>CA_Val Verde</description>
            <Point id="17380">
                <coordinates>-118.66524891231762,34.46681966953176,0.0</coordinates>
            </Point>
        </Placemark>
        <Placemark id="17383">
            <name>CA_Val Verde_301068_1952_24000_geo_26</name>
            <description>CA_Val Verde</description>
            <Point id="17382">
                <coordinates>-118.68119881221233,34.45157132018002,0.0</coordinates>
            </Point>
        </Placemark>
        <Placemark id="17385">
            <name>CA_Val Verde_301068_1952_24000_geo_87</name>
            <description>CA_Val Verde</description>
            <Point id="17384">
                <coordinates>-118.65734403519482,34.432674060669704,0.0</coordinates>
            </Point>
        </Placemark>
        <Placemark id="17387">
            <name>CA_Val Verde_301068_1952_24000_geo_184</name>
            <description>CA_Val Verde</description>
            <Point id="17386">
                <coordinates>-118.63694135075659,34.42454963112401,0.0</coordinates>
            </Point>
        </Placemark>
        <Placemark id="17389">
            <name>CA_Val Verde_301068_1952_24000_geo_224</name>
            <description>CA_Val Verde</description>
            <Point id="17388">
                <coordinates>-118.62995624230437,34.40062822833143,0.0</coordinates>
            </Point>
        </Placemark>
        <Placemark id="17391">
            <name>CA_Val Verde_301068_1952_24000_geo_242</name>
            <description>CA_Val Verde</description>
            <Point id="17390">
                <coordinates>-118.64400544011664,34.3976433414915,0.0</coordinates>
            </Point>
        </Placemark>
        <Placemark id="17393">
            <name>CA_Val Verde_301068_1952_24000_geo_243</name>
            <description>CA_Val Verde</description>
            <Point id="17392">
                <coordinates>-118.71715598200551,34.39743185795437,0.0</coordinates>
            </Point>
        </Placemark>
        <Placemark id="17395">
            <name>CA_Val Verde_301068_1952_24000_geo_254</name>
            <description>CA_Val Verde</description>
            <Point id="17394">
                <coordinates>-118.72201637235491,34.394151785382206,0.0</coordinates>
            </Point>
        </Placemark>
        <Placemark id="17397">
            <name>CA_Val Verde_301068_1952_24000_geo_256</name>
            <description>CA_Val Verde</description>
            <Point id="17396">
                <coordinates>-118.62826267693869,34.39373401014038,0.0</coordinates>
            </Point>
        </Placemark>
        <Placemark id="17399">
            <name>CA_Val Verde_301069_1952_24000_geo_24</name>
            <description>CA_Val Verde</description>
            <Point id="17398">
                <coordinates>-118.67605816433009,34.44915669339721,0.0</coordinates>
            </Point>
        </Placemark>
        <Placemark id="17401">
            <name>CA_Val Verde_301071_1952_24000_geo_45</name>
            <description>CA_Val Verde</description>
            <Point id="17400">
                <coordinates>-118.68543539196966,34.47125606333823,0.0</coordinates>
            </Point>
        </Placemark>
        <Placemark id="17403">
            <name>CA_Val Verde_301071_1952_24000_geo_51</name>
            <description>CA_Val Verde</description>
            <Point id="17402">
                <coordinates>-118.62777530545972,34.46918927307967,0.0</coordinates>
            </Point>
        </Placemark>
        <Placemark id="17405">
            <name>CA_Val Verde_301071_1952_24000_geo_73</name>
            <description>CA_Val Verde</description>
            <Point id="17404">
                <coordinates>-118.65980472813762,34.43854650932653,0.0</coordinates>
            </Point>
        </Placemark>
        <Placemark id="17407">
            <name>CA_Val Verde_301071_1952_24000_geo_254</name>
            <description>CA_Val Verde</description>
            <Point id="17406">
                <coordinates>-118.64659847103039,34.40867582840234,0.0</coordinates>
            </Point>
        </Placemark>
        <Placemark id="17409">
            <name>CA_Val Verde_301071_1952_24000_geo_255</name>
            <description>CA_Val Verde</description>
            <Point id="17408">
                <coordinates>-118.64631127316144,34.408437599315945,0.0</coordinates>
            </Point>
        </Placemark>
        <Placemark id="17411">
            <name>CA_Val Verde_301071_1952_24000_geo_272</name>
            <description>CA_Val Verde</description>
            <Point id="17410">
                <coordinates>-118.63175575267566,34.405556052593774,0.0</coordinates>
            </Point>
        </Placemark>
        <Placemark id="17413">
            <name>CA_Val Verde_301071_1952_24000_geo_279</name>
            <description>CA_Val Verde</description>
            <Point id="17412">
                <coordinates>-118.64766874465934,34.404518360649234,0.0</coordinates>
            </Point>
        </Placemark>
        <Placemark id="17415">
            <name>CA_Val Verde_301071_1952_24000_geo_286</name>
            <description>CA_Val Verde</description>
            <Point id="17414">
                <coordinates>-118.63378993077716,34.404164847031595,0.0</coordinates>
            </Point>
        </Placemark>
        <Placemark id="17417">
            <name>CA_Val Verde_301071_1952_24000_geo_318</name>
            <description>CA_Val Verde</description>
            <Point id="17416">
                <coordinates>-118.63944294962394,34.39961506363106,0.0</coordinates>
            </Point>
        </Placemark>
        <Placemark id="17419">
            <name>CA_Val Verde_301071_1952_24000_geo_334</name>
            <description>CA_Val Verde</description>
            <Point id="17418">
                <coordinates>-118.63949582253717,34.397371440501075,0.0</coordinates>
            </Point>
        </Placemark>
        <Placemark id="17421">
            <name>CA_Venice_102361_1964_24000_geo_1</name>
            <description>CA_Venice</description>
            <Point id="17420">
                <coordinates>-118.43943757358262,33.98049113891794,0.0</coordinates>
            </Point>
        </Placemark>
        <Placemark id="17423">
            <name>CA_Venice_102361_1964_24000_geo_68</name>
            <description>CA_Venice</description>
            <Point id="17422">
                <coordinates>-118.40598133286693,33.951123436651926,0.0</coordinates>
            </Point>
        </Placemark>
        <Placemark id="17425">
            <name>CA_Venice_102361_1964_24000_geo_69</name>
            <description>CA_Venice</description>
            <Point id="17424">
                <coordinates>-118.43876409942594,33.945115792765336,0.0</coordinates>
            </Point>
        </Placemark>
        <Placemark id="17427">
            <name>CA_Venice_102361_1964_24000_geo_77</name>
            <description>CA_Venice</description>
            <Point id="17426">
                <coordinates>-118.41089665157425,33.88891473962199,0.0</coordinates>
            </Point>
        </Placemark>
        <Placemark id="17429">
            <name>CA_Venice_301115_1950_24000_geo_3</name>
            <description>CA_Venice</description>
            <Point id="17428">
                <coordinates>-118.3868986923163,33.99611488777768,0.0</coordinates>
            </Point>
        </Placemark>
        <Placemark id="17431">
            <name>CA_Venice_301115_1950_24000_geo_90</name>
            <description>CA_Venice</description>
            <Point id="17430">
                <coordinates>-118.43157047989735,33.96757420299035,0.0</coordinates>
            </Point>
        </Placemark>
        <Placemark id="17433">
            <name>CA_Venice_301117_1964_24000_geo_9</name>
            <description>CA_Venice</description>
            <Point id="17432">
                <coordinates>-118.4148047398359,33.97462238268485,0.0</coordinates>
            </Point>
        </Placemark>
        <Placemark id="17435">
            <name>CA_Venice_301117_1964_24000_geo_92</name>
            <description>CA_Venice</description>
            <Point id="17434">
                <coordinates>-118.38564294728283,33.92147062077869,0.0</coordinates>
            </Point>
        </Placemark>
        <Placemark id="17437">
            <name>CA_Venice_301117_1964_24000_geo_99</name>
            <description>CA_Venice</description>
            <Point id="17436">
                <coordinates>-118.38562266471666,33.91867688065874,0.0</coordinates>
            </Point>
        </Placemark>
        <Placemark id="17439">
            <name>CA_Whittier_301361_1949_24000_geo_50</name>
            <description>CA_Whittier</description>
            <Point id="17438">
                <coordinates>-118.00998927222014,33.96392808961057,0.0</coordinates>
            </Point>
        </Placemark>
        <Placemark id="17441">
            <name>CA_Whittier_301363_1965_24000_geo_560</name>
            <description>CA_Whittier</description>
            <Point id="17440">
                <coordinates>-118.06512248396952,33.92720997577599,0.0</coordinates>
            </Point>
        </Placemark>
        <Placemark id="17443">
            <name>CA_Whittier_301364_1965_24000_geo_547</name>
            <description>CA_Whittier</description>
            <Point id="17442">
                <coordinates>-118.04279681401661,33.91741113229541,0.0</coordinates>
            </Point>
        </Placemark>
        <Placemark id="17445">
            <name>CA_Yorba Linda_301453_1949_24000_geo_274</name>
            <description>CA_Yorba Linda</description>
            <Point id="17444">
                <coordinates>-117.77645478460124,33.90255141558008,0.0</coordinates>
            </Point>
        </Placemark>
        <Placemark id="17447">
            <name>CA_Yorba Linda_301453_1949_24000_geo_286</name>
            <description>CA_Yorba Linda</description>
            <Point id="17446">
                <coordinates>-117.85677411006358,33.899930554444545,0.0</coordinates>
            </Point>
        </Placemark>
        <Placemark id="17449">
            <name>CA_Yorba Linda_301456_1964_24000_geo_0</name>
            <description>CA_Yorba Linda</description>
            <Point id="17448">
                <coordinates>-117.85650501008996,33.99423979856366,0.0</coordinates>
            </Point>
        </Placemark>
        <Placemark id="17451">
            <name>CA_Yorba Linda_301456_1964_24000_geo_579</name>
            <description>CA_Yorba Linda</description>
            <Point id="17450">
                <coordinates>-117.75775447371176,33.87924396928931,0.0</coordinates>
            </Point>
        </Placemark>
        <Placemark id="17453">
            <name>CA_Yorba Linda_301457_1964_24000_geo_1</name>
            <description>CA_Yorba Linda</description>
            <Point id="17452">
                <coordinates>-117.86014801084355,33.992573407401856,0.0</coordinates>
            </Point>
        </Placemark>
        <Placemark id="17455">
            <name>CA_Yorba Linda_301457_1964_24000_geo_34</name>
            <description>CA_Yorba Linda</description>
            <Point id="17454">
                <coordinates>-117.85670802527143,33.93520296662873,0.0</coordinates>
            </Point>
        </Placemark>
        <Placemark id="17457">
            <name>CA_Yorba Linda_301457_1964_24000_geo_649</name>
            <description>CA_Yorba Linda</description>
            <Point id="17456">
                <coordinates>-117.79965820239775,33.89944554059027,0.0</coordinates>
            </Point>
        </Placemark>
        <Placemark id="17459">
            <name>CA_Yorba Linda_301458_1964_24000_geo_87</name>
            <description>CA_Yorba Linda</description>
            <Point id="17458">
                <coordinates>-117.8359146563517,33.931262976177834,0.0</coordinates>
            </Point>
        </Placemark>
    </Document>
</kml>
