# Supplementary material for: A Deep Learning Based Framework to Identify Undocumented Orphaned Oil and Gas Wells from Historical Maps: A Case Study for California and Oklahoma
Source: Environ Sci Technol. 2024 Dec 4;58(50):22194–203. doi: 10.1021/acs.est.4c04413 (PMC11656717; doi:10.1021/acs.est.4c04413)
Supplement: Supplementary file 1 — es4c04413_si_001.zip [file es4c04413_si_001.zip › found_potential_UOWs/Osage_OK_UOWs.kml]

<?xml version="1.0" encoding="UTF-8"?>
<kml xmlns="http://www.opengis.net/kml/2.2" xmlns:gx="http://www.google.com/kml/ext/2.2">
    <Document id="17461">
        <Placemark id="17463">
            <name>OK_Avant_705367_1966_24000_geo_26</name>
            <description>OK_Avant</description>
            <Point id="17462">
                <coordinates>-96.03929919960525,36.47534278220551,0.0</coordinates>
            </Point>
        </Placemark>
        <Placemark id="17465">
            <name>OK_Avant_705367_1966_24000_geo_34</name>
            <description>OK_Avant</description>
            <Point id="17464">
                <coordinates>-96.04966716657158,36.47249104472719,0.0</coordinates>
            </Point>
        </Placemark>
        <Placemark id="17467">
            <name>OK_Avant_705367_1966_24000_geo_50</name>
            <description>OK_Avant</description>
            <Point id="17466">
                <coordinates>-96.10787728399549,36.466817738642725,0.0</coordinates>
            </Point>
        </Placemark>
        <Placemark id="17469">
            <name>OK_Avant_705367_1966_24000_geo_51</name>
            <description>OK_Avant</description>
            <Point id="17468">
                <coordinates>-96.04181884417007,36.466071103493206,0.0</coordinates>
            </Point>
        </Placemark>
        <Placemark id="17471">
            <name>OK_Avant_705367_1966_24000_geo_52</name>
            <description>OK_Avant</description>
            <Point id="17470">
                <coordinates>-96.11079181492909,36.465954502707355,0.0</coordinates>
            </Point>
        </Placemark>
        <Placemark id="17473">
            <name>OK_Avant_705367_1966_24000_geo_54</name>
            <description>OK_Avant</description>
            <Point id="17472">
                <coordinates>-96.045884723117,36.46577853468371,0.0</coordinates>
            </Point>
        </Placemark>
        <Placemark id="17475">
            <name>OK_Avant_705367_1966_24000_geo_56</name>
            <description>OK_Avant</description>
            <Point id="17474">
                <coordinates>-96.0444037197445,36.464972664667606,0.0</coordinates>
            </Point>
        </Placemark>
        <Placemark id="17477">
            <name>OK_Avant_705367_1966_24000_geo_61</name>
            <description>OK_Avant</description>
            <Point id="17476">
                <coordinates>-96.0870257505092,36.46384006969381,0.0</coordinates>
            </Point>
        </Placemark>
        <Placemark id="17479">
            <name>OK_Avant_705367_1966_24000_geo_96</name>
            <description>OK_Avant</description>
            <Point id="17478">
                <coordinates>-96.12119645208736,36.42942422855257,0.0</coordinates>
            </Point>
        </Placemark>
        <Placemark id="17481">
            <name>OK_Avant_705367_1966_24000_geo_105</name>
            <description>OK_Avant</description>
            <Point id="17480">
                <coordinates>-96.07035719831998,36.3872068003745,0.0</coordinates>
            </Point>
        </Placemark>
        <Placemark id="17483">
            <name>OK_Avant_705367_1966_24000_geo_118</name>
            <description>OK_Avant</description>
            <Point id="17482">
                <coordinates>-96.06141125951262,36.3802548841206,0.0</coordinates>
            </Point>
        </Placemark>
        <Placemark id="17485">
            <name>OK_Avant_705367_1966_24000_geo_121</name>
            <description>OK_Avant</description>
            <Point id="17484">
                <coordinates>-96.05701817172668,36.3765680759501,0.0</coordinates>
            </Point>
        </Placemark>
        <Placemark id="17487">
            <name>OK_Avant_800774_1966_24000_geo_12</name>
            <description>OK_Avant</description>
            <Point id="17486">
                <coordinates>-96.04453699390494,36.47809672831832,0.0</coordinates>
            </Point>
        </Placemark>
        <Placemark id="17489">
            <name>OK_Avant NW_705369_1966_24000_geo_20</name>
            <description>OK_Avant NW</description>
            <Point id="17488">
                <coordinates>-96.17555386323245,36.4872068932123,0.0</coordinates>
            </Point>
        </Placemark>
        <Placemark id="17491">
            <name>OK_Avant NW_705369_1966_24000_geo_59</name>
            <description>OK_Avant NW</description>
            <Point id="17490">
                <coordinates>-96.19522205399919,36.443436315319005,0.0</coordinates>
            </Point>
        </Placemark>
        <Placemark id="17493">
            <name>OK_Avant NW_705369_1966_24000_geo_64</name>
            <description>OK_Avant NW</description>
            <Point id="17492">
                <coordinates>-96.1621680221259,36.43939316208292,0.0</coordinates>
            </Point>
        </Placemark>
        <Placemark id="17495">
            <name>OK_Avant NW_705369_1966_24000_geo_65</name>
            <description>OK_Avant NW</description>
            <Point id="17494">
                <coordinates>-96.1595957123379,36.43925537601922,0.0</coordinates>
            </Point>
        </Placemark>
        <Placemark id="17497">
            <name>OK_Avant NW_705369_1966_24000_geo_70</name>
            <description>OK_Avant NW</description>
            <Point id="17496">
                <coordinates>-96.20460598723776,36.43757049069994,0.0</coordinates>
            </Point>
        </Placemark>
        <Placemark id="17499">
            <name>OK_Avant NW_705369_1966_24000_geo_115</name>
            <description>OK_Avant NW</description>
            <Point id="17498">
                <coordinates>-96.15073238678667,36.41999832714164,0.0</coordinates>
            </Point>
        </Placemark>
        <Placemark id="17501">
            <name>OK_Avant NW_705369_1966_24000_geo_121</name>
            <description>OK_Avant NW</description>
            <Point id="17500">
                <coordinates>-96.21164822568787,36.41623552965274,0.0</coordinates>
            </Point>
        </Placemark>
        <Placemark id="17503">
            <name>OK_Avant SE_705372_1963_24000_geo_4</name>
            <description>OK_Avant SE</description>
            <Point id="17502">
                <coordinates>-96.10765238024396,36.364967466475306,0.0</coordinates>
            </Point>
        </Placemark>
        <Placemark id="17505">
            <name>OK_Avant SE_705372_1963_24000_geo_6</name>
            <description>OK_Avant SE</description>
            <Point id="17504">
                <coordinates>-96.0036632270196,36.341878511691164,0.0</coordinates>
            </Point>
        </Placemark>
        <Placemark id="17507">
            <name>OK_Avant SE_705372_1963_24000_geo_9</name>
            <description>OK_Avant SE</description>
            <Point id="17506">
                <coordinates>-96.0615350141843,36.336469146117544,0.0</coordinates>
            </Point>
        </Placemark>
        <Placemark id="17509">
            <name>OK_Avant SE_705372_1963_24000_geo_12</name>
            <description>OK_Avant SE</description>
            <Point id="17508">
                <coordinates>-96.00908945417943,36.33490834274405,0.0</coordinates>
            </Point>
        </Placemark>
        <Placemark id="17511">
            <name>OK_Avant SE_705372_1963_24000_geo_20</name>
            <description>OK_Avant SE</description>
            <Point id="17510">
                <coordinates>-96.00742332170432,36.328077607896056,0.0</coordinates>
            </Point>
        </Placemark>
        <Placemark id="17513">
            <name>OK_Avant SE_705372_1963_24000_geo_48</name>
            <description>OK_Avant SE</description>
            <Point id="17512">
                <coordinates>-96.00080746232383,36.309340441434784,0.0</coordinates>
            </Point>
        </Placemark>
        <Placemark id="17515">
            <name>OK_Avant SE_705372_1963_24000_geo_56</name>
            <description>OK_Avant SE</description>
            <Point id="17514">
                <coordinates>-96.00102510899957,36.30605342729958,0.0</coordinates>
            </Point>
        </Placemark>
        <Placemark id="17517">
            <name>OK_Avant SE_705372_1963_24000_geo_66</name>
            <description>OK_Avant SE</description>
            <Point id="17516">
                <coordinates>-96.02373429130863,36.30112213234956,0.0</coordinates>
            </Point>
        </Placemark>
        <Placemark id="17519">
            <name>OK_Avant SE_705372_1963_24000_geo_67</name>
            <description>OK_Avant SE</description>
            <Point id="17518">
                <coordinates>-96.01002460542477,36.30069622327831,0.0</coordinates>
            </Point>
        </Placemark>
        <Placemark id="17521">
            <name>OK_Avant SE_705372_1963_24000_geo_68</name>
            <description>OK_Avant SE</description>
            <Point id="17520">
                <coordinates>-96.011540465841,36.30058236831772,0.0</coordinates>
            </Point>
        </Placemark>
        <Placemark id="17523">
            <name>OK_Avant SE_705372_1963_24000_geo_75</name>
            <description>OK_Avant SE</description>
            <Point id="17522">
                <coordinates>-96.00105063026885,36.298325371925856,0.0</coordinates>
            </Point>
        </Placemark>
        <Placemark id="17525">
            <name>OK_Avant SE_705372_1963_24000_geo_95</name>
            <description>OK_Avant SE</description>
            <Point id="17524">
                <coordinates>-96.00183246495656,36.28968673718086,0.0</coordinates>
            </Point>
        </Placemark>
        <Placemark id="17527">
            <name>OK_Avant SE_705372_1963_24000_geo_145</name>
            <description>OK_Avant SE</description>
            <Point id="17526">
                <coordinates>-96.05494180687545,36.271764790956475,0.0</coordinates>
            </Point>
        </Placemark>
        <Placemark id="17529">
            <name>OK_Avant SE_705372_1963_24000_geo_195</name>
            <description>OK_Avant SE</description>
            <Point id="17528">
                <coordinates>-96.02571667409362,36.26188319278255,0.0</coordinates>
            </Point>
        </Placemark>
        <Placemark id="17531">
            <name>OK_Avant SE_705372_1963_24000_geo_235</name>
            <description>OK_Avant SE</description>
            <Point id="17530">
                <coordinates>-96.0630724785686,36.25491044362964,0.0</coordinates>
            </Point>
        </Placemark>
        <Placemark id="17533">
            <name>OK_Avant SE_705371_1963_24000_geo_18</name>
            <description>OK_Avant SE</description>
            <Point id="17532">
                <coordinates>-96.00106064052396,36.33069107846893,0.0</coordinates>
            </Point>
        </Placemark>
        <Placemark id="17535">
            <name>OK_Avant SE_705371_1963_24000_geo_202</name>
            <description>OK_Avant SE</description>
            <Point id="17534">
                <coordinates>-96.02560481299614,36.26316161445793,0.0</coordinates>
            </Point>
        </Placemark>
        <Placemark id="17537">
            <name>OK_Avant SE_705371_1963_24000_geo_250</name>
            <description>OK_Avant SE</description>
            <Point id="17536">
                <coordinates>-96.06155943106407,36.254916208790384,0.0</coordinates>
            </Point>
        </Placemark>
        <Placemark id="17539">
            <name>OK_Avant SE_705370_1963_24000_geo_111</name>
            <description>OK_Avant SE</description>
            <Point id="17538">
                <coordinates>-96.11835624467767,36.28401389168967,0.0</coordinates>
            </Point>
        </Placemark>
        <Placemark id="17541">
            <name>OK_Avant SW_705375_1966_24000_geo_3</name>
            <description>OK_Avant SW</description>
            <Point id="17540">
                <coordinates>-96.17159049585639,36.371599304016705,0.0</coordinates>
            </Point>
        </Placemark>
        <Placemark id="17543">
            <name>OK_Avant SW_705375_1966_24000_geo_133</name>
            <description>OK_Avant SW</description>
            <Point id="17542">
                <coordinates>-96.1544717417218,36.328073262565965,0.0</coordinates>
            </Point>
        </Placemark>
        <Placemark id="17545">
            <name>OK_Avant SW_705375_1966_24000_geo_176</name>
            <description>OK_Avant SW</description>
            <Point id="17544">
                <coordinates>-96.22330353890736,36.27008190300712,0.0</coordinates>
            </Point>
        </Placemark>
        <Placemark id="17547">
            <name>OK_Avant SW_705374_1966_24000_geo_40</name>
            <description>OK_Avant SW</description>
            <Point id="17546">
                <coordinates>-96.21487505339311,36.34905102048949,0.0</coordinates>
            </Point>
        </Placemark>
        <Placemark id="17549">
            <name>OK_Avant SW_705373_1966_24000_geo_9</name>
            <description>OK_Avant SW</description>
            <Point id="17548">
                <coordinates>-96.20510263994728,36.369936946928696,0.0</coordinates>
            </Point>
        </Placemark>
        <Placemark id="17551">
            <name>OK_Baconrind Creek_705380_1978_24000_geo_1</name>
            <description>OK_Baconrind Creek</description>
            <Point id="17550">
                <coordinates>-96.62220152577541,36.69189282693075,0.0</coordinates>
            </Point>
        </Placemark>
        <Placemark id="17553">
            <name>OK_Baconrind Creek_705380_1978_24000_geo_61</name>
            <description>OK_Baconrind Creek</description>
            <Point id="17552">
                <coordinates>-96.53475556051804,36.645884225531724,0.0</coordinates>
            </Point>
        </Placemark>
        <Placemark id="17555">
            <name>OK_Barnsdall_705390_1964_24000_geo_79</name>
            <description>OK_Barnsdall</description>
            <Point id="17554">
                <coordinates>-96.24047710348381,36.57594913976676,0.0</coordinates>
            </Point>
        </Placemark>
        <Placemark id="17557">
            <name>OK_Barnsdall_705390_1964_24000_geo_84</name>
            <description>OK_Barnsdall</description>
            <Point id="17556">
                <coordinates>-96.18579492072621,36.57454510427212,0.0</coordinates>
            </Point>
        </Placemark>
        <Placemark id="17559">
            <name>OK_Barnsdall_705390_1964_24000_geo_86</name>
            <description>OK_Barnsdall</description>
            <Point id="17558">
                <coordinates>-96.24027160718033,36.57411812229785,0.0</coordinates>
            </Point>
        </Placemark>
        <Placemark id="17561">
            <name>OK_Barnsdall_705390_1964_24000_geo_88</name>
            <description>OK_Barnsdall</description>
            <Point id="17560">
                <coordinates>-96.15495252647611,36.573993209423925,0.0</coordinates>
            </Point>
        </Placemark>
        <Placemark id="17563">
            <name>OK_Barnsdall_705390_1964_24000_geo_107</name>
            <description>OK_Barnsdall</description>
            <Point id="17562">
                <coordinates>-96.20954163131375,36.569899728494676,0.0</coordinates>
            </Point>
        </Placemark>
        <Placemark id="17565">
            <name>OK_Barnsdall_705390_1964_24000_geo_108</name>
            <description>OK_Barnsdall</description>
            <Point id="17564">
                <coordinates>-96.23094955297354,36.56958126408527,0.0</coordinates>
            </Point>
        </Placemark>
        <Placemark id="17567">
            <name>OK_Barnsdall_705390_1964_24000_geo_144</name>
            <description>OK_Barnsdall</description>
            <Point id="17566">
                <coordinates>-96.16616005835397,36.5631822128442,0.0</coordinates>
            </Point>
        </Placemark>
        <Placemark id="17569">
            <name>OK_Barnsdall_705390_1964_24000_geo_146</name>
            <description>OK_Barnsdall</description>
            <Point id="17568">
                <coordinates>-96.16609235087296,36.56195534350015,0.0</coordinates>
            </Point>
        </Placemark>
        <Placemark id="17571">
            <name>OK_Barnsdall_705390_1964_24000_geo_158</name>
            <description>OK_Barnsdall</description>
            <Point id="17570">
                <coordinates>-96.13983003771156,36.55992589671416,0.0</coordinates>
            </Point>
        </Placemark>
        <Placemark id="17573">
            <name>OK_Barnsdall_705390_1964_24000_geo_180</name>
            <description>OK_Barnsdall</description>
            <Point id="17572">
                <coordinates>-96.13418844804772,36.54554020966867,0.0</coordinates>
            </Point>
        </Placemark>
        <Placemark id="17575">
            <name>OK_Barnsdall_705390_1964_24000_geo_199</name>
            <description>OK_Barnsdall</description>
            <Point id="17574">
                <coordinates>-96.13516282097412,36.53183444110408,0.0</coordinates>
            </Point>
        </Placemark>
        <Placemark id="17577">
            <name>OK_Barnsdall_705389_1964_24000_geo_175</name>
            <description>OK_Barnsdall</description>
            <Point id="17576">
                <coordinates>-96.22077727458009,36.55783831525835,0.0</coordinates>
            </Point>
        </Placemark>
        <Placemark id="17579">
            <name>OK_Blackburn_705439_1978_24000_geo_34</name>
            <description>OK_Blackburn</description>
            <Point id="17578">
                <coordinates>-96.58009881282759,36.29823342649844,0.0</coordinates>
            </Point>
        </Placemark>
        <Placemark id="17581">
            <name>OK_Bluestem Lake_705452_1973_24000_geo_13</name>
            <description>OK_Bluestem Lake</description>
            <Point id="17580">
                <coordinates>-96.4089820442709,36.73730982844434,0.0</coordinates>
            </Point>
        </Placemark>
        <Placemark id="17583">
            <name>OK_Bluestem Lake_705452_1973_24000_geo_18</name>
            <description>OK_Bluestem Lake</description>
            <Point id="17582">
                <coordinates>-96.42478584626792,36.6948912111325,0.0</coordinates>
            </Point>
        </Placemark>
        <Placemark id="17585">
            <name>OK_Bluestem Lake_705452_1973_24000_geo_32</name>
            <description>OK_Bluestem Lake</description>
            <Point id="17584">
                <coordinates>-96.38696450364587,36.682944574511836,0.0</coordinates>
            </Point>
        </Placemark>
        <Placemark id="17587">
            <name>OK_Bluestem Lake_705452_1973_24000_geo_44</name>
            <description>OK_Bluestem Lake</description>
            <Point id="17586">
                <coordinates>-96.3945960171486,36.6785507309572,0.0</coordinates>
            </Point>
        </Placemark>
        <Placemark id="17589">
            <name>OK_Bluestem Lake_705452_1973_24000_geo_60</name>
            <description>OK_Bluestem Lake</description>
            <Point id="17588">
                <coordinates>-96.4219360581069,36.672503917887006,0.0</coordinates>
            </Point>
        </Placemark>
        <Placemark id="17591">
            <name>OK_Bluestem Lake_705452_1973_24000_geo_69</name>
            <description>OK_Bluestem Lake</description>
            <Point id="17590">
                <coordinates>-96.400083171707,36.668195784339254,0.0</coordinates>
            </Point>
        </Placemark>
        <Placemark id="17593">
            <name>OK_Bluestem Lake_705452_1973_24000_geo_81</name>
            <description>OK_Bluestem Lake</description>
            <Point id="17592">
                <coordinates>-96.45226109214003,36.65430920109119,0.0</coordinates>
            </Point>
        </Placemark>
        <Placemark id="17595">
            <name>OK_Bluestem Lake_705452_1973_24000_geo_94</name>
            <description>OK_Bluestem Lake</description>
            <Point id="17594">
                <coordinates>-96.41956728127617,36.65070550954299,0.0</coordinates>
            </Point>
        </Placemark>
        <Placemark id="17597">
            <name>OK_Bluestem Lake_705452_1973_24000_geo_100</name>
            <description>OK_Bluestem Lake</description>
            <Point id="17596">
                <coordinates>-96.44819592227167,36.64314418524066,0.0</coordinates>
            </Point>
        </Placemark>
        <Placemark id="17599">
            <name>OK_Bluestem Lake_705452_1973_24000_geo_152</name>
            <description>OK_Bluestem Lake</description>
            <Point id="17598">
                <coordinates>-96.40836847345136,36.62592600825162,0.0</coordinates>
            </Point>
        </Placemark>
        <Placemark id="17601">
            <name>OK_Bowring_705473_1971_24000_geo_23</name>
            <description>OK_Bowring</description>
            <Point id="17600">
                <coordinates>-96.11373577506124,36.99054515194125,0.0</coordinates>
            </Point>
        </Placemark>
        <Placemark id="17603">
            <name>OK_Bowring_705473_1971_24000_geo_36</name>
            <description>OK_Bowring</description>
            <Point id="17602">
                <coordinates>-96.1136890235137,36.98882411278885,0.0</coordinates>
            </Point>
        </Placemark>
        <Placemark id="17605">
            <name>OK_Bowring_705473_1971_24000_geo_49</name>
            <description>OK_Bowring</description>
            <Point id="17604">
                <coordinates>-96.11371081952878,36.987212894594386,0.0</coordinates>
            </Point>
        </Placemark>
        <Placemark id="17607">
            <name>OK_Bowring_705473_1971_24000_geo_116</name>
            <description>OK_Bowring</description>
            <Point id="17606">
                <coordinates>-96.11968811730058,36.887552067578305,0.0</coordinates>
            </Point>
        </Placemark>
        <Placemark id="17609">
            <name>OK_Bowring_705473_1971_24000_geo_123</name>
            <description>OK_Bowring</description>
            <Point id="17608">
                <coordinates>-96.11943186145078,36.87980728527202,0.0</coordinates>
            </Point>
        </Placemark>
        <Placemark id="17611">
            <name>OK_Bowring SE_705474_1971_24000_geo_124</name>
            <description>OK_Bowring SE</description>
            <Point id="17610">
                <coordinates>-96.09028666876405,36.79937998842744,0.0</coordinates>
            </Point>
        </Placemark>
        <Placemark id="17613">
            <name>OK_Bowring SE_705474_1971_24000_geo_191</name>
            <description>OK_Bowring SE</description>
            <Point id="17612">
                <coordinates>-96.08481775963777,36.783122468809616,0.0</coordinates>
            </Point>
        </Placemark>
        <Placemark id="17615">
            <name>OK_Bowring SE_705474_1971_24000_geo_201</name>
            <description>OK_Bowring SE</description>
            <Point id="17614">
                <coordinates>-96.02649638634236,36.77953466135199,0.0</coordinates>
            </Point>
        </Placemark>
        <Placemark id="17617">
            <name>OK_Bug Creek_705511_1978_24000_geo_55</name>
            <description>OK_Bug Creek</description>
            <Point id="17616">
                <coordinates>-96.5274253385823,36.45431778897226,0.0</coordinates>
            </Point>
        </Placemark>
        <Placemark id="17619">
            <name>OK_Bug Creek_705511_1978_24000_geo_78</name>
            <description>OK_Bug Creek</description>
            <Point id="17618">
                <coordinates>-96.50197959846174,36.44279392931419,0.0</coordinates>
            </Point>
        </Placemark>
        <Placemark id="17621">
            <name>OK_Bug Creek_705511_1978_24000_geo_119</name>
            <description>OK_Bug Creek</description>
            <Point id="17620">
                <coordinates>-96.54933749467715,36.405121865298646,0.0</coordinates>
            </Point>
        </Placemark>
        <Placemark id="17623">
            <name>OK_Burbank_705514_1978_24000_geo_29</name>
            <description>OK_Burbank</description>
            <Point id="17622">
                <coordinates>-96.63205799274833,36.74127970841019,0.0</coordinates>
            </Point>
        </Placemark>
        <Placemark id="17625">
            <name>OK_Burbank_705514_1978_24000_geo_165</name>
            <description>OK_Burbank</description>
            <Point id="17624">
                <coordinates>-96.69183166745583,36.71303507561724,0.0</coordinates>
            </Point>
        </Placemark>
        <Placemark id="17627">
            <name>OK_Burbank_705514_1978_24000_geo_221</name>
            <description>OK_Burbank</description>
            <Point id="17626">
                <coordinates>-96.64092834470767,36.70504408434072,0.0</coordinates>
            </Point>
        </Placemark>
        <Placemark id="17629">
            <name>OK_Burbank_705514_1978_24000_geo_391</name>
            <description>OK_Burbank</description>
            <Point id="17628">
                <coordinates>-96.65922089442215,36.66895805086672,0.0</coordinates>
            </Point>
        </Placemark>
        <Placemark id="17631">
            <name>OK_Burbank_705514_1978_24000_geo_397</name>
            <description>OK_Burbank</description>
            <Point id="17630">
                <coordinates>-96.73875628361402,36.66729124459938,0.0</coordinates>
            </Point>
        </Placemark>
        <Placemark id="17633">
            <name>OK_Burbank_705514_1978_24000_geo_440</name>
            <description>OK_Burbank</description>
            <Point id="17632">
                <coordinates>-96.73190240574785,36.66157361482501,0.0</coordinates>
            </Point>
        </Placemark>
        <Placemark id="17635">
            <name>OK_Burbank_705514_1978_24000_geo_466</name>
            <description>OK_Burbank</description>
            <Point id="17634">
                <coordinates>-96.65981916697181,36.657774053604605,0.0</coordinates>
            </Point>
        </Placemark>
        <Placemark id="17637">
            <name>OK_Burbank_705514_1978_24000_geo_482</name>
            <description>OK_Burbank</description>
            <Point id="17636">
                <coordinates>-96.71911258298063,36.65383420767643,0.0</coordinates>
            </Point>
        </Placemark>
        <Placemark id="17639">
            <name>OK_Burbank_705514_1978_24000_geo_525</name>
            <description>OK_Burbank</description>
            <Point id="17638">
                <coordinates>-96.65553473132357,36.64057395394533,0.0</coordinates>
            </Point>
        </Placemark>
        <Placemark id="17641">
            <name>OK_Charley Creek_705583_1963_24000_geo_24</name>
            <description>OK_Charley Creek</description>
            <Point id="17640">
                <coordinates>-96.96314919559961,36.670066717432476,0.0</coordinates>
            </Point>
        </Placemark>
        <Placemark id="17643">
            <name>OK_Charley Creek NE_705584_1964_24000_geo_0</name>
            <description>OK_Charley Creek NE</description>
            <Point id="17642">
                <coordinates>-96.82720797197878,36.74911549351329,0.0</coordinates>
            </Point>
        </Placemark>
        <Placemark id="17645">
            <name>OK_Cleveland_705634_1966_24000_geo_78</name>
            <description>OK_Cleveland</description>
            <Point id="17644">
                <coordinates>-96.3829180187627,36.32433297163165,0.0</coordinates>
            </Point>
        </Placemark>
        <Placemark id="17647">
            <name>OK_Cleveland_705634_1966_24000_geo_118</name>
            <description>OK_Cleveland</description>
            <Point id="17646">
                <coordinates>-96.49155267989116,36.30371824978168,0.0</coordinates>
            </Point>
        </Placemark>
        <Placemark id="17649">
            <name>OK_Cleveland_705634_1966_24000_geo_127</name>
            <description>OK_Cleveland</description>
            <Point id="17648">
                <coordinates>-96.47552055697274,36.29818579035576,0.0</coordinates>
            </Point>
        </Placemark>
        <Placemark id="17651">
            <name>OK_Cleveland_705634_1966_24000_geo_129</name>
            <description>OK_Cleveland</description>
            <Point id="17650">
                <coordinates>-96.49256654068864,36.29769314429744,0.0</coordinates>
            </Point>
        </Placemark>
        <Placemark id="17653">
            <name>OK_Cleveland_705634_1966_24000_geo_133</name>
            <description>OK_Cleveland</description>
            <Point id="17652">
                <coordinates>-96.47772327961421,36.29643975019977,0.0</coordinates>
            </Point>
        </Placemark>
        <Placemark id="17655">
            <name>OK_Cleveland_705634_1966_24000_geo_134</name>
            <description>OK_Cleveland</description>
            <Point id="17654">
                <coordinates>-96.49080085884108,36.29606426587978,0.0</coordinates>
            </Point>
        </Placemark>
        <Placemark id="17657">
            <name>OK_Cleveland_705634_1966_24000_geo_137</name>
            <description>OK_Cleveland</description>
            <Point id="17656">
                <coordinates>-96.469059873329,36.29356419738703,0.0</coordinates>
            </Point>
        </Placemark>
        <Placemark id="17659">
            <name>OK_Cleveland_705634_1966_24000_geo_141</name>
            <description>OK_Cleveland</description>
            <Point id="17658">
                <coordinates>-96.46898029840798,36.29256622255805,0.0</coordinates>
            </Point>
        </Placemark>
        <Placemark id="17661">
            <name>OK_Cleveland_705634_1966_24000_geo_143</name>
            <description>OK_Cleveland</description>
            <Point id="17660">
                <coordinates>-96.49143175169819,36.292392425568956,0.0</coordinates>
            </Point>
        </Placemark>
        <Placemark id="17663">
            <name>OK_Cleveland_705634_1966_24000_geo_150</name>
            <description>OK_Cleveland</description>
            <Point id="17662">
                <coordinates>-96.46145794183558,36.289940529772196,0.0</coordinates>
            </Point>
        </Placemark>
        <Placemark id="17665">
            <name>OK_Cleveland_705634_1966_24000_geo_156</name>
            <description>OK_Cleveland</description>
            <Point id="17664">
                <coordinates>-96.48007028724182,36.28590949304493,0.0</coordinates>
            </Point>
        </Placemark>
        <Placemark id="17667">
            <name>OK_Cleveland_705634_1966_24000_geo_159</name>
            <description>OK_Cleveland</description>
            <Point id="17666">
                <coordinates>-96.48464096966325,36.285034205903386,0.0</coordinates>
            </Point>
        </Placemark>
        <Placemark id="17669">
            <name>OK_Cleveland_705634_1966_24000_geo_174</name>
            <description>OK_Cleveland</description>
            <Point id="17668">
                <coordinates>-96.47215330600898,36.28060751908461,0.0</coordinates>
            </Point>
        </Placemark>
        <Placemark id="17671">
            <name>OK_Cleveland_705634_1966_24000_geo_175</name>
            <description>OK_Cleveland</description>
            <Point id="17670">
                <coordinates>-96.48058956100726,36.28030227428468,0.0</coordinates>
            </Point>
        </Placemark>
        <Placemark id="17673">
            <name>OK_Cleveland_705634_1966_24000_geo_177</name>
            <description>OK_Cleveland</description>
            <Point id="17672">
                <coordinates>-96.47301253222787,36.280057872417004,0.0</coordinates>
            </Point>
        </Placemark>
        <Placemark id="17675">
            <name>OK_Cleveland_705634_1966_24000_geo_181</name>
            <description>OK_Cleveland</description>
            <Point id="17674">
                <coordinates>-96.47538696844143,36.27920553835412,0.0</coordinates>
            </Point>
        </Placemark>
        <Placemark id="17677">
            <name>OK_Cleveland_705634_1966_24000_geo_184</name>
            <description>OK_Cleveland</description>
            <Point id="17676">
                <coordinates>-96.48000044016976,36.27834313273988,0.0</coordinates>
            </Point>
        </Placemark>
        <Placemark id="17679">
            <name>OK_Cleveland_705634_1966_24000_geo_185</name>
            <description>OK_Cleveland</description>
            <Point id="17678">
                <coordinates>-96.46930243265459,36.27804475774062,0.0</coordinates>
            </Point>
        </Placemark>
        <Placemark id="17681">
            <name>OK_Cleveland_705634_1966_24000_geo_189</name>
            <description>OK_Cleveland</description>
            <Point id="17680">
                <coordinates>-96.47683148856979,36.277450626560935,0.0</coordinates>
            </Point>
        </Placemark>
        <Placemark id="17683">
            <name>OK_Cleveland_705634_1966_24000_geo_193</name>
            <description>OK_Cleveland</description>
            <Point id="17682">
                <coordinates>-96.45745055062201,36.275786289418804,0.0</coordinates>
            </Point>
        </Placemark>
        <Placemark id="17685">
            <name>OK_Cleveland_705634_1966_24000_geo_197</name>
            <description>OK_Cleveland</description>
            <Point id="17684">
                <coordinates>-96.47762166423932,36.274685226441306,0.0</coordinates>
            </Point>
        </Placemark>
        <Placemark id="17687">
            <name>OK_Cleveland_705634_1966_24000_geo_207</name>
            <description>OK_Cleveland</description>
            <Point id="17686">
                <coordinates>-96.47536127847586,36.27283298732452,0.0</coordinates>
            </Point>
        </Placemark>
        <Placemark id="17689">
            <name>OK_Cleveland_705634_1966_24000_geo_213</name>
            <description>OK_Cleveland</description>
            <Point id="17688">
                <coordinates>-96.4138256524264,36.262313302492885,0.0</coordinates>
            </Point>
        </Placemark>
        <Placemark id="17691">
            <name>OK_Cleveland_705634_1966_24000_geo_221</name>
            <description>OK_Cleveland</description>
            <Point id="17690">
                <coordinates>-96.43175979027669,36.257641638579955,0.0</coordinates>
            </Point>
        </Placemark>
        <Placemark id="17693">
            <name>OK_Cleveland_705634_1966_24000_geo_227</name>
            <description>OK_Cleveland</description>
            <Point id="17692">
                <coordinates>-96.43277741015308,36.25577380934661,0.0</coordinates>
            </Point>
        </Placemark>
        <Placemark id="17695">
            <name>OK_Cleveland_705634_1966_24000_geo_238</name>
            <description>OK_Cleveland</description>
            <Point id="17694">
                <coordinates>-96.42704609355201,36.2524866516714,0.0</coordinates>
            </Point>
        </Placemark>
        <Placemark id="17697">
            <name>OK_Cleveland_705634_1966_24000_geo_240</name>
            <description>OK_Cleveland</description>
            <Point id="17696">
                <coordinates>-96.43049407254357,36.252303645647984,0.0</coordinates>
            </Point>
        </Placemark>
        <Placemark id="17699">
            <name>OK_Cleveland_705634_1966_24000_geo_241</name>
            <description>OK_Cleveland</description>
            <Point id="17698">
                <coordinates>-96.41744624973504,36.25235202902346,0.0</coordinates>
            </Point>
        </Placemark>
        <Placemark id="17701">
            <name>OK_Cleveland_705633_1966_24000_geo_111</name>
            <description>OK_Cleveland</description>
            <Point id="17700">
                <coordinates>-96.43094308827735,36.31202471761398,0.0</coordinates>
            </Point>
        </Placemark>
        <Placemark id="17703">
            <name>OK_Cleveland_705633_1966_24000_geo_193</name>
            <description>OK_Cleveland</description>
            <Point id="17702">
                <coordinates>-96.4676088094644,36.2794608820232,0.0</coordinates>
            </Point>
        </Placemark>
        <Placemark id="17705">
            <name>OK_Cleveland_705633_1966_24000_geo_220</name>
            <description>OK_Cleveland</description>
            <Point id="17704">
                <coordinates>-96.47289810909173,36.27240910652296,0.0</coordinates>
            </Point>
        </Placemark>
        <Placemark id="17707">
            <name>OK_Cleveland_705633_1966_24000_geo_228</name>
            <description>OK_Cleveland</description>
            <Point id="17706">
                <coordinates>-96.43182959851825,36.25939603709735,0.0</coordinates>
            </Point>
        </Placemark>
        <Placemark id="17709">
            <name>OK_Cleveland_705633_1966_24000_geo_233</name>
            <description>OK_Cleveland</description>
            <Point id="17708">
                <coordinates>-96.41740385522677,36.257673725985136,0.0</coordinates>
            </Point>
        </Placemark>
        <Placemark id="17711">
            <name>OK_Doga Creek_705755_1978_24000_geo_54</name>
            <description>OK_Doga Creek</description>
            <Point id="17710">
                <coordinates>-96.75429705566754,36.52605511196685,0.0</coordinates>
            </Point>
        </Placemark>
        <Placemark id="17713">
            <name>OK_Happy Hollow_705995_1973_24000_geo_18</name>
            <description>OK_Happy Hollow</description>
            <Point id="17712">
                <coordinates>-96.43840909196813,36.621737828362214,0.0</coordinates>
            </Point>
        </Placemark>
        <Placemark id="17715">
            <name>OK_Happy Hollow_705995_1973_24000_geo_26</name>
            <description>OK_Happy Hollow</description>
            <Point id="17714">
                <coordinates>-96.41930762630965,36.62148009948643,0.0</coordinates>
            </Point>
        </Placemark>
        <Placemark id="17717">
            <name>OK_Happy Hollow_705995_1973_24000_geo_76</name>
            <description>OK_Happy Hollow</description>
            <Point id="17716">
                <coordinates>-96.41570427855494,36.614379354763436,0.0</coordinates>
            </Point>
        </Placemark>
        <Placemark id="17719">
            <name>OK_Happy Hollow_705995_1973_24000_geo_80</name>
            <description>OK_Happy Hollow</description>
            <Point id="17718">
                <coordinates>-96.48235831267337,36.61319089922572,0.0</coordinates>
            </Point>
        </Placemark>
        <Placemark id="17721">
            <name>OK_Happy Hollow_705995_1973_24000_geo_135</name>
            <description>OK_Happy Hollow</description>
            <Point id="17720">
                <coordinates>-96.42290120015055,36.57783029294417,0.0</coordinates>
            </Point>
        </Placemark>
        <Placemark id="17723">
            <name>OK_Happy Hollow_705995_1973_24000_geo_148</name>
            <description>OK_Happy Hollow</description>
            <Point id="17722">
                <coordinates>-96.49348466710497,36.56879963615961,0.0</coordinates>
            </Point>
        </Placemark>
        <Placemark id="17725">
            <name>OK_Happy Hollow_705995_1973_24000_geo_157</name>
            <description>OK_Happy Hollow</description>
            <Point id="17724">
                <coordinates>-96.39975949998943,36.56323982572988,0.0</coordinates>
            </Point>
        </Placemark>
        <Placemark id="17727">
            <name>OK_Happy Hollow_705995_1973_24000_geo_159</name>
            <description>OK_Happy Hollow</description>
            <Point id="17726">
                <coordinates>-96.48720945502397,36.56273293616272,0.0</coordinates>
            </Point>
        </Placemark>
        <Placemark id="17729">
            <name>OK_Happy Hollow_705995_1973_24000_geo_191</name>
            <description>OK_Happy Hollow</description>
            <Point id="17728">
                <coordinates>-96.40314147978103,36.54938998761906,0.0</coordinates>
            </Point>
        </Placemark>
        <Placemark id="17731">
            <name>OK_Happy Hollow_705995_1973_24000_geo_233</name>
            <description>OK_Happy Hollow</description>
            <Point id="17730">
                <coordinates>-96.47750576307313,36.53807117437391,0.0</coordinates>
            </Point>
        </Placemark>
        <Placemark id="17733">
            <name>OK_Happy Hollow_705995_1973_24000_geo_273</name>
            <description>OK_Happy Hollow</description>
            <Point id="17732">
                <coordinates>-96.41450421022083,36.52456051126346,0.0</coordinates>
            </Point>
        </Placemark>
        <Placemark id="17735">
            <name>OK_Happy Hollow_705995_1973_24000_geo_278</name>
            <description>OK_Happy Hollow</description>
            <Point id="17734">
                <coordinates>-96.38512761244023,36.522970668746865,0.0</coordinates>
            </Point>
        </Placemark>
        <Placemark id="17737">
            <name>OK_Herd_706043_1960_24000_geo_40</name>
            <description>OK_Herd</description>
            <Point id="17736">
                <coordinates>-96.2051195111754,36.828044034727846,0.0</coordinates>
            </Point>
        </Placemark>
        <Placemark id="17739">
            <name>OK_Herd_706043_1960_24000_geo_109</name>
            <description>OK_Herd</description>
            <Point id="17738">
                <coordinates>-96.20172693755515,36.804893991187996,0.0</coordinates>
            </Point>
        </Placemark>
        <Placemark id="17741">
            <name>OK_Herd_706043_1960_24000_geo_114</name>
            <description>OK_Herd</description>
            <Point id="17740">
                <coordinates>-96.18280706319563,36.803713079018465,0.0</coordinates>
            </Point>
        </Placemark>
        <Placemark id="17743">
            <name>OK_Herd_706043_1960_24000_geo_124</name>
            <description>OK_Herd</description>
            <Point id="17742">
                <coordinates>-96.17187502489358,36.800620601176,0.0</coordinates>
            </Point>
        </Placemark>
        <Placemark id="17745">
            <name>OK_Herd_706043_1960_24000_geo_173</name>
            <description>OK_Herd</description>
            <Point id="17744">
                <coordinates>-96.17170039374238,36.76925118179614,0.0</coordinates>
            </Point>
        </Placemark>
        <Placemark id="17747">
            <name>OK_Herd_706043_1960_24000_geo_174</name>
            <description>OK_Herd</description>
            <Point id="17746">
                <coordinates>-96.17321403898981,36.76895830253356,0.0</coordinates>
            </Point>
        </Placemark>
        <Placemark id="17749">
            <name>OK_Herd_706043_1960_24000_geo_177</name>
            <description>OK_Herd</description>
            <Point id="17748">
                <coordinates>-96.17262819318319,36.76791460759043,0.0</coordinates>
            </Point>
        </Placemark>
        <Placemark id="17751">
            <name>OK_Herd_800879_1960_24000_geo_21</name>
            <description>OK_Herd</description>
            <Point id="17750">
                <coordinates>-96.18648410113616,36.847747866492625,0.0</coordinates>
            </Point>
        </Placemark>
        <Placemark id="17753">
            <name>OK_Hominy_705990_1966_24000_geo_15</name>
            <description>OK_Hominy</description>
            <Point id="17752">
                <coordinates>-96.4405413218058,36.4941477655751,0.0</coordinates>
            </Point>
        </Placemark>
        <Placemark id="17755">
            <name>OK_Hominy_705990_1966_24000_geo_17</name>
            <description>OK_Hominy</description>
            <Point id="17754">
                <coordinates>-96.47132685097738,36.491590794215035,0.0</coordinates>
            </Point>
        </Placemark>
        <Placemark id="17757">
            <name>OK_Hominy_706069_1966_24000_geo_116</name>
            <description>OK_Hominy</description>
            <Point id="17756">
                <coordinates>-96.38384868039148,36.46925900662181,0.0</coordinates>
            </Point>
        </Placemark>
        <Placemark id="17759">
            <name>OK_Hominy_706069_1966_24000_geo_117</name>
            <description>OK_Hominy</description>
            <Point id="17758">
                <coordinates>-96.38427951491481,36.46918592780122,0.0</coordinates>
            </Point>
        </Placemark>
        <Placemark id="17761">
            <name>OK_Hominy NE_705992_1966_24000_geo_8</name>
            <description>OK_Hominy NE</description>
            <Point id="17760">
                <coordinates>-96.35915346462947,36.495597181331874,0.0</coordinates>
            </Point>
        </Placemark>
        <Placemark id="17763">
            <name>OK_Hominy NE_705992_1966_24000_geo_38</name>
            <description>OK_Hominy NE</description>
            <Point id="17762">
                <coordinates>-96.25148949698678,36.466619132736724,0.0</coordinates>
            </Point>
        </Placemark>
        <Placemark id="17765">
            <name>OK_Hominy NE_705992_1966_24000_geo_40</name>
            <description>OK_Hominy NE</description>
            <Point id="17764">
                <coordinates>-96.26115990609613,36.4654786265632,0.0</coordinates>
            </Point>
        </Placemark>
        <Placemark id="17767">
            <name>OK_Hominy NE_705992_1966_24000_geo_96</name>
            <description>OK_Hominy NE</description>
            <Point id="17766">
                <coordinates>-96.33744844429548,36.42259661330873,0.0</coordinates>
            </Point>
        </Placemark>
        <Placemark id="17769">
            <name>OK_Hominy NE_705992_1966_24000_geo_116</name>
            <description>OK_Hominy NE</description>
            <Point id="17768">
                <coordinates>-96.33449321473489,36.379709321226215,0.0</coordinates>
            </Point>
        </Placemark>
        <Placemark id="17771">
            <name>OK_Kaw City_706129_1964_24000_geo_2</name>
            <description>OK_Kaw City</description>
            <Point id="17770">
                <coordinates>-96.75563832726537,36.84883408096439,0.0</coordinates>
            </Point>
        </Placemark>
        <Placemark id="17773">
            <name>OK_Kaw City_706129_1964_24000_geo_6</name>
            <description>OK_Kaw City</description>
            <Point id="17772">
                <coordinates>-96.75335413839657,36.846635690879566,0.0</coordinates>
            </Point>
        </Placemark>
        <Placemark id="17775">
            <name>OK_Kaw City_706129_1964_24000_geo_7</name>
            <description>OK_Kaw City</description>
            <Point id="17774">
                <coordinates>-96.76709219729135,36.846592932886864,0.0</coordinates>
            </Point>
        </Placemark>
        <Placemark id="17777">
            <name>OK_Kaw City_706129_1964_24000_geo_12</name>
            <description>OK_Kaw City</description>
            <Point id="17776">
                <coordinates>-96.75571727354675,36.844915652092254,0.0</coordinates>
            </Point>
        </Placemark>
        <Placemark id="17779">
            <name>OK_Kaw City_706129_1964_24000_geo_16</name>
            <description>OK_Kaw City</description>
            <Point id="17778">
                <coordinates>-96.77824914132368,36.84453370137933,0.0</coordinates>
            </Point>
        </Placemark>
        <Placemark id="17781">
            <name>OK_Kaw City_706129_1964_24000_geo_31</name>
            <description>OK_Kaw City</description>
            <Point id="17780">
                <coordinates>-96.77143264824524,36.83922755592372,0.0</coordinates>
            </Point>
        </Placemark>
        <Placemark id="17783">
            <name>OK_Kaw City_706129_1964_24000_geo_33</name>
            <description>OK_Kaw City</description>
            <Point id="17782">
                <coordinates>-96.75330825946317,36.837504778062204,0.0</coordinates>
            </Point>
        </Placemark>
        <Placemark id="17785">
            <name>OK_Kaw City_706129_1964_24000_geo_41</name>
            <description>OK_Kaw City</description>
            <Point id="17784">
                <coordinates>-96.77386549263629,36.833710776895806,0.0</coordinates>
            </Point>
        </Placemark>
        <Placemark id="17787">
            <name>OK_Kaw City_706129_1964_24000_geo_50</name>
            <description>OK_Kaw City</description>
            <Point id="17786">
                <coordinates>-96.75609270799939,36.830248992676204,0.0</coordinates>
            </Point>
        </Placemark>
        <Placemark id="17789">
            <name>OK_Kaw City_706129_1964_24000_geo_66</name>
            <description>OK_Kaw City</description>
            <Point id="17788">
                <coordinates>-96.75814463371917,36.8176217306138,0.0</coordinates>
            </Point>
        </Placemark>
        <Placemark id="17791">
            <name>OK_Kaw City_706129_1964_24000_geo_68</name>
            <description>OK_Kaw City</description>
            <Point id="17790">
                <coordinates>-96.75830555699339,36.81556490408341,0.0</coordinates>
            </Point>
        </Placemark>
        <Placemark id="17793">
            <name>OK_Kaw City_706129_1964_24000_geo_69</name>
            <description>OK_Kaw City</description>
            <Point id="17792">
                <coordinates>-96.75590676269276,36.815539365856345,0.0</coordinates>
            </Point>
        </Placemark>
        <Placemark id="17795">
            <name>OK_Kaw City_706129_1964_24000_geo_70</name>
            <description>OK_Kaw City</description>
            <Point id="17794">
                <coordinates>-96.75355478573094,36.8139146686969,0.0</coordinates>
            </Point>
        </Placemark>
        <Placemark id="17797">
            <name>OK_Kaw City_706129_1964_24000_geo_76</name>
            <description>OK_Kaw City</description>
            <Point id="17796">
                <coordinates>-96.75361839178545,36.81028307791997,0.0</coordinates>
            </Point>
        </Placemark>
        <Placemark id="17799">
            <name>OK_Kaw City_706129_1964_24000_geo_80</name>
            <description>OK_Kaw City</description>
            <Point id="17798">
                <coordinates>-96.75347951827264,36.806787055325344,0.0</coordinates>
            </Point>
        </Placemark>
        <Placemark id="17801">
            <name>OK_Kaw City_706129_1964_24000_geo_82</name>
            <description>OK_Kaw City</description>
            <Point id="17800">
                <coordinates>-96.81878235161533,36.77935253411024,0.0</coordinates>
            </Point>
        </Placemark>
        <Placemark id="17803">
            <name>OK_Kaw City_706129_1964_24000_geo_83</name>
            <description>OK_Kaw City</description>
            <Point id="17802">
                <coordinates>-96.81794007828547,36.7783027543768,0.0</coordinates>
            </Point>
        </Placemark>
        <Placemark id="17805">
            <name>OK_Kaw City_706129_1964_24000_geo_84</name>
            <description>OK_Kaw City</description>
            <Point id="17804">
                <coordinates>-96.82103343142163,36.77746101506736,0.0</coordinates>
            </Point>
        </Placemark>
        <Placemark id="17807">
            <name>OK_Kaw City_706129_1964_24000_geo_87</name>
            <description>OK_Kaw City</description>
            <Point id="17806">
                <coordinates>-96.82376445011198,36.77387188222814,0.0</coordinates>
            </Point>
        </Placemark>
        <Placemark id="17809">
            <name>OK_Kaw City_706129_1964_24000_geo_88</name>
            <description>OK_Kaw City</description>
            <Point id="17808">
                <coordinates>-96.8236618030503,36.77206827770154,0.0</coordinates>
            </Point>
        </Placemark>
        <Placemark id="17811">
            <name>OK_Kaw City_706129_1964_24000_geo_94</name>
            <description>OK_Kaw City</description>
            <Point id="17810">
                <coordinates>-96.82475317608848,36.76379168559304,0.0</coordinates>
            </Point>
        </Placemark>
        <Placemark id="17813">
            <name>OK_Kaw City_706129_1964_24000_geo_95</name>
            <description>OK_Kaw City</description>
            <Point id="17812">
                <coordinates>-96.82657374836016,36.763297098715974,0.0</coordinates>
            </Point>
        </Placemark>
        <Placemark id="17815">
            <name>OK_Kaw City_706129_1964_24000_geo_97</name>
            <description>OK_Kaw City</description>
            <Point id="17814">
                <coordinates>-96.82474121846452,36.75957103927554,0.0</coordinates>
            </Point>
        </Placemark>
        <Placemark id="17817">
            <name>OK_Kaw City_706129_1964_24000_geo_98</name>
            <description>OK_Kaw City</description>
            <Point id="17816">
                <coordinates>-96.82693725427988,36.75954333535172,0.0</coordinates>
            </Point>
        </Placemark>
        <Placemark id="17819">
            <name>OK_Kaw City_706129_1964_24000_geo_99</name>
            <description>OK_Kaw City</description>
            <Point id="17818">
                <coordinates>-96.82453619356347,36.757987171365684,0.0</coordinates>
            </Point>
        </Placemark>
        <Placemark id="17821">
            <name>OK_Kaw City_706129_1964_24000_geo_100</name>
            <description>OK_Kaw City</description>
            <Point id="17820">
                <coordinates>-96.82680042930934,36.757812976612925,0.0</coordinates>
            </Point>
        </Placemark>
        <Placemark id="17823">
            <name>OK_Kaw City_706129_1964_24000_geo_101</name>
            <description>OK_Kaw City</description>
            <Point id="17822">
                <coordinates>-96.82654952829284,36.754196612220895,0.0</coordinates>
            </Point>
        </Placemark>
        <Placemark id="17825">
            <name>OK_Kaw City_706129_1964_24000_geo_102</name>
            <description>OK_Kaw City</description>
            <Point id="17824">
                <coordinates>-96.82670198817439,36.752436365403064,0.0</coordinates>
            </Point>
        </Placemark>
        <Placemark id="17827">
            <name>OK_Kaw City_706129_1964_24000_geo_103</name>
            <description>OK_Kaw City</description>
            <Point id="17826">
                <coordinates>-96.82898400186396,36.75241100078323,0.0</coordinates>
            </Point>
        </Placemark>
        <Placemark id="17829">
            <name>OK_Kaw City_706129_1964_24000_geo_104</name>
            <description>OK_Kaw City</description>
            <Point id="17828">
                <coordinates>-96.82714058047645,36.750717479360546,0.0</coordinates>
            </Point>
        </Placemark>
        <Placemark id="17831">
            <name>OK_Kaw City_800894_1964_24000_geo_47</name>
            <description>OK_Kaw City</description>
            <Point id="17830">
                <coordinates>-96.75804539257948,36.832119979832065,0.0</coordinates>
            </Point>
        </Placemark>
        <Placemark id="17833">
            <name>OK_Kaw City_800894_1964_24000_geo_56</name>
            <description>OK_Kaw City</description>
            <Point id="17832">
                <coordinates>-96.75345840583242,36.82850142716664,0.0</coordinates>
            </Point>
        </Placemark>
        <Placemark id="17835">
            <name>OK_Kaw City_800894_1964_24000_geo_86</name>
            <description>OK_Kaw City</description>
            <Point id="17834">
                <coordinates>-96.82096014855163,36.7756597939275,0.0</coordinates>
            </Point>
        </Placemark>
        <Placemark id="17837">
            <name>OK_Kaw City_800894_1964_24000_geo_95</name>
            <description>OK_Kaw City</description>
            <Point id="17836">
                <coordinates>-96.82680757016907,36.76146837522513,0.0</coordinates>
            </Point>
        </Placemark>
        <Placemark id="17839">
            <name>OK_Kaw City_800894_1964_24000_geo_96</name>
            <description>OK_Kaw City</description>
            <Point id="17838">
                <coordinates>-96.82446354706484,36.76143200331585,0.0</coordinates>
            </Point>
        </Placemark>
        <Placemark id="17841">
            <name>OK_Kaw City_706128_1964_24000_geo_30</name>
            <description>OK_Kaw City</description>
            <Point id="17840">
                <coordinates>-96.76694173295341,36.83935873213652,0.0</coordinates>
            </Point>
        </Placemark>
        <Placemark id="17843">
            <name>OK_Keystone Dam_706155_1958_24000_geo_5</name>
            <description>OK_Keystone Dam</description>
            <Point id="17842">
                <coordinates>-96.25061008343081,36.21542038310405,0.0</coordinates>
            </Point>
        </Placemark>
        <Placemark id="17845">
            <name>OK_Keystone Dam_706155_1958_24000_geo_6</name>
            <description>OK_Keystone Dam</description>
            <Point id="17844">
                <coordinates>-96.32419118231775,36.21037855057632,0.0</coordinates>
            </Point>
        </Placemark>
        <Placemark id="17847">
            <name>OK_Keystone Dam_706155_1958_24000_geo_8</name>
            <description>OK_Keystone Dam</description>
            <Point id="17846">
                <coordinates>-96.31025357174008,36.20262593025831,0.0</coordinates>
            </Point>
        </Placemark>
        <Placemark id="17849">
            <name>OK_Keystone Dam_706155_1958_24000_geo_9</name>
            <description>OK_Keystone Dam</description>
            <Point id="17848">
                <coordinates>-96.30810992721773,36.20235194548032,0.0</coordinates>
            </Point>
        </Placemark>
        <Placemark id="17851">
            <name>OK_Keystone Dam_706155_1958_24000_geo_10</name>
            <description>OK_Keystone Dam</description>
            <Point id="17850">
                <coordinates>-96.30882401459878,36.199775918399574,0.0</coordinates>
            </Point>
        </Placemark>
        <Placemark id="17853">
            <name>OK_Keystone Dam_706155_1958_24000_geo_13</name>
            <description>OK_Keystone Dam</description>
            <Point id="17852">
                <coordinates>-96.36795317547211,36.1976920640892,0.0</coordinates>
            </Point>
        </Placemark>
        <Placemark id="17855">
            <name>OK_Keystone Dam_706155_1958_24000_geo_14</name>
            <description>OK_Keystone Dam</description>
            <Point id="17854">
                <coordinates>-96.36668778168355,36.19749125350501,0.0</coordinates>
            </Point>
        </Placemark>
        <Placemark id="17857">
            <name>OK_Keystone Dam_706155_1958_24000_geo_15</name>
            <description>OK_Keystone Dam</description>
            <Point id="17856">
                <coordinates>-96.36829141269527,36.196776252192,0.0</coordinates>
            </Point>
        </Placemark>
        <Placemark id="17859">
            <name>OK_Keystone Dam_706155_1958_24000_geo_16</name>
            <description>OK_Keystone Dam</description>
            <Point id="17858">
                <coordinates>-96.36713913117393,36.19675851727047,0.0</coordinates>
            </Point>
        </Placemark>
        <Placemark id="17861">
            <name>OK_Keystone Dam_706155_1958_24000_geo_25</name>
            <description>OK_Keystone Dam</description>
            <Point id="17860">
                <coordinates>-96.36309043021005,36.19003965007826,0.0</coordinates>
            </Point>
        </Placemark>
        <Placemark id="17863">
            <name>OK_Keystone Dam_706155_1958_24000_geo_27</name>
            <description>OK_Keystone Dam</description>
            <Point id="17862">
                <coordinates>-96.29825910969969,36.18915412073614,0.0</coordinates>
            </Point>
        </Placemark>
        <Placemark id="17865">
            <name>OK_Keystone Dam_706155_1958_24000_geo_28</name>
            <description>OK_Keystone Dam</description>
            <Point id="17864">
                <coordinates>-96.36218608650316,36.18899623317578,0.0</coordinates>
            </Point>
        </Placemark>
        <Placemark id="17867">
            <name>OK_Keystone Dam_706155_1958_24000_geo_29</name>
            <description>OK_Keystone Dam</description>
            <Point id="17866">
                <coordinates>-96.28887686033102,36.18850988282681,0.0</coordinates>
            </Point>
        </Placemark>
        <Placemark id="17869">
            <name>OK_Keystone Dam_706155_1958_24000_geo_31</name>
            <description>OK_Keystone Dam</description>
            <Point id="17868">
                <coordinates>-96.35041560843442,36.1881403113331,0.0</coordinates>
            </Point>
        </Placemark>
        <Placemark id="17871">
            <name>OK_Keystone Dam_706155_1958_24000_geo_32</name>
            <description>OK_Keystone Dam</description>
            <Point id="17870">
                <coordinates>-96.34912785845813,36.188012574349656,0.0</coordinates>
            </Point>
        </Placemark>
        <Placemark id="17873">
            <name>OK_Keystone Dam_706155_1958_24000_geo_51</name>
            <description>OK_Keystone Dam</description>
            <Point id="17872">
                <coordinates>-96.29617541860662,36.18373399930539,0.0</coordinates>
            </Point>
        </Placemark>
        <Placemark id="17875">
            <name>OK_Keystone Dam_706155_1958_24000_geo_53</name>
            <description>OK_Keystone Dam</description>
            <Point id="17874">
                <coordinates>-96.33480379581238,36.18345677880769,0.0</coordinates>
            </Point>
        </Placemark>
        <Placemark id="17877">
            <name>OK_Keystone Dam_706155_1958_24000_geo_71</name>
            <description>OK_Keystone Dam</description>
            <Point id="17876">
                <coordinates>-96.32075223729206,36.17712288968273,0.0</coordinates>
            </Point>
        </Placemark>
        <Placemark id="17879">
            <name>OK_Keystone Dam_706155_1958_24000_geo_72</name>
            <description>OK_Keystone Dam</description>
            <Point id="17878">
                <coordinates>-96.3284934651704,36.17698617904077,0.0</coordinates>
            </Point>
        </Placemark>
        <Placemark id="17881">
            <name>OK_Keystone Dam_706155_1958_24000_geo_73</name>
            <description>OK_Keystone Dam</description>
            <Point id="17880">
                <coordinates>-96.32692915127046,36.176450789602015,0.0</coordinates>
            </Point>
        </Placemark>
        <Placemark id="17883">
            <name>OK_Keystone Dam_706155_1958_24000_geo_76</name>
            <description>OK_Keystone Dam</description>
            <Point id="17882">
                <coordinates>-96.31924351332334,36.17462964961655,0.0</coordinates>
            </Point>
        </Placemark>
        <Placemark id="17885">
            <name>OK_Keystone Dam_706155_1958_24000_geo_78</name>
            <description>OK_Keystone Dam</description>
            <Point id="17884">
                <coordinates>-96.32720304393354,36.17330053916216,0.0</coordinates>
            </Point>
        </Placemark>
        <Placemark id="17887">
            <name>OK_Keystone Dam_706155_1958_24000_geo_79</name>
            <description>OK_Keystone Dam</description>
            <Point id="17886">
                <coordinates>-96.32677098033625,36.172327845458,0.0</coordinates>
            </Point>
        </Placemark>
        <Placemark id="17889">
            <name>OK_Keystone Dam_706155_1958_24000_geo_80</name>
            <description>OK_Keystone Dam</description>
            <Point id="17888">
                <coordinates>-96.3178879886174,36.17124188942415,0.0</coordinates>
            </Point>
        </Placemark>
        <Placemark id="17891">
            <name>OK_Keystone Dam_706155_1958_24000_geo_81</name>
            <description>OK_Keystone Dam</description>
            <Point id="17890">
                <coordinates>-96.31478859231288,36.167692257441594,0.0</coordinates>
            </Point>
        </Placemark>
        <Placemark id="17893">
            <name>OK_Keystone Dam_706155_1958_24000_geo_82</name>
            <description>OK_Keystone Dam</description>
            <Point id="17892">
                <coordinates>-96.32605802104193,36.16483423917405,0.0</coordinates>
            </Point>
        </Placemark>
        <Placemark id="17895">
            <name>OK_Keystone Dam_706155_1958_24000_geo_83</name>
            <description>OK_Keystone Dam</description>
            <Point id="17894">
                <coordinates>-96.31210090881062,36.16386499059928,0.0</coordinates>
            </Point>
        </Placemark>
        <Placemark id="17897">
            <name>OK_Keystone Dam_706155_1958_24000_geo_84</name>
            <description>OK_Keystone Dam</description>
            <Point id="17896">
                <coordinates>-96.3261255409914,36.163625576358534,0.0</coordinates>
            </Point>
        </Placemark>
        <Placemark id="17899">
            <name>OK_Keystone Dam_706155_1958_24000_geo_85</name>
            <description>OK_Keystone Dam</description>
            <Point id="17898">
                <coordinates>-96.30329332664708,36.162449487079556,0.0</coordinates>
            </Point>
        </Placemark>
        <Placemark id="17901">
            <name>OK_Keystone Dam_706155_1958_24000_geo_87</name>
            <description>OK_Keystone Dam</description>
            <Point id="17900">
                <coordinates>-96.3059807674508,36.16185064280378,0.0</coordinates>
            </Point>
        </Placemark>
        <Placemark id="17903">
            <name>OK_Keystone Dam_706155_1958_24000_geo_88</name>
            <description>OK_Keystone Dam</description>
            <Point id="17902">
                <coordinates>-96.30333850461773,36.16185057761443,0.0</coordinates>
            </Point>
        </Placemark>
        <Placemark id="17905">
            <name>OK_Keystone Dam_706155_1958_24000_geo_89</name>
            <description>OK_Keystone Dam</description>
            <Point id="17904">
                <coordinates>-96.30458059547995,36.16183230260407,0.0</coordinates>
            </Point>
        </Placemark>
        <Placemark id="17907">
            <name>OK_Keystone Dam_706155_1958_24000_geo_93</name>
            <description>OK_Keystone Dam</description>
            <Point id="17906">
                <coordinates>-96.29249972538628,36.156447388347864,0.0</coordinates>
            </Point>
        </Placemark>
        <Placemark id="17909">
            <name>OK_Keystone Dam_706155_1958_24000_geo_94</name>
            <description>OK_Keystone Dam</description>
            <Point id="17908">
                <coordinates>-96.28934610170046,36.15633032923497,0.0</coordinates>
            </Point>
        </Placemark>
        <Placemark id="17911">
            <name>OK_Keystone Dam_706155_1958_24000_geo_97</name>
            <description>OK_Keystone Dam</description>
            <Point id="17910">
                <coordinates>-96.30358750002279,36.155734069056955,0.0</coordinates>
            </Point>
        </Placemark>
        <Placemark id="17913">
            <name>OK_Keystone Dam_706155_1958_24000_geo_99</name>
            <description>OK_Keystone Dam</description>
            <Point id="17912">
                <coordinates>-96.29261926124889,36.15510989893742,0.0</coordinates>
            </Point>
        </Placemark>
        <Placemark id="17915">
            <name>OK_Keystone Dam_706155_1958_24000_geo_101</name>
            <description>OK_Keystone Dam</description>
            <Point id="17914">
                <coordinates>-96.36198950660173,36.15489704334038,0.0</coordinates>
            </Point>
        </Placemark>
        <Placemark id="17917">
            <name>OK_Keystone Dam_706155_1958_24000_geo_107</name>
            <description>OK_Keystone Dam</description>
            <Point id="17916">
                <coordinates>-96.35975430942487,36.15307897322648,0.0</coordinates>
            </Point>
        </Placemark>
        <Placemark id="17919">
            <name>OK_Keystone Dam_706155_1958_24000_geo_110</name>
            <description>OK_Keystone Dam</description>
            <Point id="17918">
                <coordinates>-96.35979689105444,36.151333096684034,0.0</coordinates>
            </Point>
        </Placemark>
        <Placemark id="17921">
            <name>OK_Keystone Dam_706155_1958_24000_geo_111</name>
            <description>OK_Keystone Dam</description>
            <Point id="17920">
                <coordinates>-96.35092748097229,36.15068482159369,0.0</coordinates>
            </Point>
        </Placemark>
        <Placemark id="17923">
            <name>OK_Keystone Dam_706155_1958_24000_geo_114</name>
            <description>OK_Keystone Dam</description>
            <Point id="17922">
                <coordinates>-96.35697657209452,36.14788316652162,0.0</coordinates>
            </Point>
        </Placemark>
        <Placemark id="17925">
            <name>OK_Keystone Dam_706155_1958_24000_geo_116</name>
            <description>OK_Keystone Dam</description>
            <Point id="17924">
                <coordinates>-96.33773549518962,36.14598721293135,0.0</coordinates>
            </Point>
        </Placemark>
        <Placemark id="17927">
            <name>OK_Keystone Dam_706155_1958_24000_geo_119</name>
            <description>OK_Keystone Dam</description>
            <Point id="17926">
                <coordinates>-96.2792260073551,36.145493839168424,0.0</coordinates>
            </Point>
        </Placemark>
        <Placemark id="17929">
            <name>OK_Keystone Dam_706155_1958_24000_geo_121</name>
            <description>OK_Keystone Dam</description>
            <Point id="17928">
                <coordinates>-96.35103066452186,36.14420914065123,0.0</coordinates>
            </Point>
        </Placemark>
        <Placemark id="17931">
            <name>OK_Keystone Dam_706155_1958_24000_geo_122</name>
            <description>OK_Keystone Dam</description>
            <Point id="17930">
                <coordinates>-96.3419266240101,36.144118798661445,0.0</coordinates>
            </Point>
        </Placemark>
        <Placemark id="17933">
            <name>OK_Keystone Dam_706155_1958_24000_geo_123</name>
            <description>OK_Keystone Dam</description>
            <Point id="17932">
                <coordinates>-96.35032612962172,36.14409308418212,0.0</coordinates>
            </Point>
        </Placemark>
        <Placemark id="17935">
            <name>OK_Keystone Dam_706155_1958_24000_geo_125</name>
            <description>OK_Keystone Dam</description>
            <Point id="17934">
                <coordinates>-96.33711740043059,36.14401020333539,0.0</coordinates>
            </Point>
        </Placemark>
        <Placemark id="17937">
            <name>OK_Keystone Dam_706155_1958_24000_geo_126</name>
            <description>OK_Keystone Dam</description>
            <Point id="17936">
                <coordinates>-96.28217241344359,36.143848067655284,0.0</coordinates>
            </Point>
        </Placemark>
        <Placemark id="17939">
            <name>OK_Keystone Dam_706155_1958_24000_geo_128</name>
            <description>OK_Keystone Dam</description>
            <Point id="17938">
                <coordinates>-96.3351755585051,36.14366271984309,0.0</coordinates>
            </Point>
        </Placemark>
        <Placemark id="17941">
            <name>OK_Keystone Dam_706155_1958_24000_geo_130</name>
            <description>OK_Keystone Dam</description>
            <Point id="17940">
                <coordinates>-96.27875280124371,36.143186292913015,0.0</coordinates>
            </Point>
        </Placemark>
        <Placemark id="17943">
            <name>OK_Keystone Dam_706155_1958_24000_geo_132</name>
            <description>OK_Keystone Dam</description>
            <Point id="17942">
                <coordinates>-96.28566187912817,36.14036471415764,0.0</coordinates>
            </Point>
        </Placemark>
        <Placemark id="17945">
            <name>OK_Keystone Dam_706155_1958_24000_geo_134</name>
            <description>OK_Keystone Dam</description>
            <Point id="17944">
                <coordinates>-96.32962037606488,36.139689953001735,0.0</coordinates>
            </Point>
        </Placemark>
        <Placemark id="17947">
            <name>OK_Keystone Dam_706155_1958_24000_geo_135</name>
            <description>OK_Keystone Dam</description>
            <Point id="17946">
                <coordinates>-96.29417470084017,36.13817125538599,0.0</coordinates>
            </Point>
        </Placemark>
        <Placemark id="17949">
            <name>OK_Keystone Dam_706155_1958_24000_geo_142</name>
            <description>OK_Keystone Dam</description>
            <Point id="17948">
                <coordinates>-96.34192301345965,36.136786179894216,0.0</coordinates>
            </Point>
        </Placemark>
        <Placemark id="17951">
            <name>OK_Keystone Dam_706155_1958_24000_geo_145</name>
            <description>OK_Keystone Dam</description>
            <Point id="17950">
                <coordinates>-96.33946313615954,36.13633175949798,0.0</coordinates>
            </Point>
        </Placemark>
        <Placemark id="17953">
            <name>OK_Keystone Dam_706155_1958_24000_geo_154</name>
            <description>OK_Keystone Dam</description>
            <Point id="17952">
                <coordinates>-96.32239454178156,36.13161503096161,0.0</coordinates>
            </Point>
        </Placemark>
        <Placemark id="17955">
            <name>OK_Keystone Dam_706155_1958_24000_geo_155</name>
            <description>OK_Keystone Dam</description>
            <Point id="17954">
                <coordinates>-96.27195057292656,36.13154829650867,0.0</coordinates>
            </Point>
        </Placemark>
        <Placemark id="17957">
            <name>OK_Keystone Dam_706155_1958_24000_geo_157</name>
            <description>OK_Keystone Dam</description>
            <Point id="17956">
                <coordinates>-96.28423644124742,36.130233462270695,0.0</coordinates>
            </Point>
        </Placemark>
        <Placemark id="17959">
            <name>OK_Keystone Dam_706155_1958_24000_geo_162</name>
            <description>OK_Keystone Dam</description>
            <Point id="17958">
                <coordinates>-96.26279764034258,36.12892102077666,0.0</coordinates>
            </Point>
        </Placemark>
        <Placemark id="17961">
            <name>OK_Keystone Dam_706155_1958_24000_geo_167</name>
            <description>OK_Keystone Dam</description>
            <Point id="17960">
                <coordinates>-96.3199788569596,36.12752475985908,0.0</coordinates>
            </Point>
        </Placemark>
        <Placemark id="17963">
            <name>OK_Keystone Dam_706155_1958_24000_geo_168</name>
            <description>OK_Keystone Dam</description>
            <Point id="17962">
                <coordinates>-96.31833850539334,36.127469979754615,0.0</coordinates>
            </Point>
        </Placemark>
        <Placemark id="17965">
            <name>OK_Keystone Dam_706154_1958_24000_geo_47</name>
            <description>OK_Keystone Dam</description>
            <Point id="17964">
                <coordinates>-96.31659573591205,36.17103256556833,0.0</coordinates>
            </Point>
        </Placemark>
        <Placemark id="17967">
            <name>OK_Keystone Dam_706154_1958_24000_geo_48</name>
            <description>OK_Keystone Dam</description>
            <Point id="17966">
                <coordinates>-96.35535120267912,36.16891223713825,0.0</coordinates>
            </Point>
        </Placemark>
        <Placemark id="17969">
            <name>OK_Keystone Dam_706154_1958_24000_geo_92</name>
            <description>OK_Keystone Dam</description>
            <Point id="17968">
                <coordinates>-96.28117221616905,36.13126740894684,0.0</coordinates>
            </Point>
        </Placemark>
        <Placemark id="17971">
            <name>OK_Keystone Dam_800897_1958_24000_geo_28</name>
            <description>OK_Keystone Dam</description>
            <Point id="17970">
                <coordinates>-96.3073672747157,36.18085000110322,0.0</coordinates>
            </Point>
        </Placemark>
        <Placemark id="17973">
            <name>OK_Keystone Dam_706153_1958_24000_geo_74</name>
            <description>OK_Keystone Dam</description>
            <Point id="17972">
                <coordinates>-96.32401644993607,36.133198587253055,0.0</coordinates>
            </Point>
        </Placemark>
        <Placemark id="17975">
            <name>OK_Lucy Creek_706279_1978_24000_geo_110</name>
            <description>OK_Lucy Creek</description>
            <Point id="17974">
                <coordinates>-96.52560470999653,36.57579271820439,0.0</coordinates>
            </Point>
        </Placemark>
        <Placemark id="17977">
            <name>OK_Lucy Creek_706279_1978_24000_geo_208</name>
            <description>OK_Lucy Creek</description>
            <Point id="17976">
                <coordinates>-96.50379921736177,36.55177999530574,0.0</coordinates>
            </Point>
        </Placemark>
        <Placemark id="17979">
            <name>OK_Lucy Creek_706279_1978_24000_geo_256</name>
            <description>OK_Lucy Creek</description>
            <Point id="17978">
                <coordinates>-96.5640111914039,36.54660619115843,0.0</coordinates>
            </Point>
        </Placemark>
        <Placemark id="17981">
            <name>OK_Masham_706326_1978_24000_geo_9</name>
            <description>OK_Masham</description>
            <Point id="17980">
                <coordinates>-96.85891841237664,36.44109883218273,0.0</coordinates>
            </Point>
        </Placemark>
        <Placemark id="17983">
            <name>OK_Masham_706326_1978_24000_geo_11</name>
            <description>OK_Masham</description>
            <Point id="17982">
                <coordinates>-96.85698132261264,36.4375314473759,0.0</coordinates>
            </Point>
        </Placemark>
        <Placemark id="17985">
            <name>OK_Morrison NE_706404_1972_24000_geo_4</name>
            <description>OK_Morrison NE</description>
            <Point id="17984">
                <coordinates>-97.05339266682986,36.42552187835787,0.0</coordinates>
            </Point>
        </Placemark>
        <Placemark id="17987">
            <name>OK_Morrison NE_706404_1972_24000_geo_9</name>
            <description>OK_Morrison NE</description>
            <Point id="17986">
                <coordinates>-97.008200991367,36.386480250486514,0.0</coordinates>
            </Point>
        </Placemark>
        <Placemark id="17989">
            <name>OK_Morrison NE_706402_1972_24000_geo_0</name>
            <description>OK_Morrison NE</description>
            <Point id="17988">
                <coordinates>-97.02195660559482,36.453541826318435,0.0</coordinates>
            </Point>
        </Placemark>
        <Placemark id="17991">
            <name>OK_Nanos_706429_1960_24000_geo_0</name>
            <description>OK_Nanos</description>
            <Point id="17990">
                <coordinates>-96.33852459019768,36.87451355010315,0.0</coordinates>
            </Point>
        </Placemark>
        <Placemark id="17993">
            <name>OK_Nanos_706429_1960_24000_geo_71</name>
            <description>OK_Nanos</description>
            <Point id="17992">
                <coordinates>-96.28189788527814,36.79528888826406,0.0</coordinates>
            </Point>
        </Placemark>
        <Placemark id="17995">
            <name>OK_Nanos_706429_1960_24000_geo_140</name>
            <description>OK_Nanos</description>
            <Point id="17994">
                <coordinates>-96.27979359605591,36.7668529644442,0.0</coordinates>
            </Point>
        </Placemark>
        <Placemark id="17997">
            <name>OK_Nanos_706429_1960_24000_geo_146</name>
            <description>OK_Nanos</description>
            <Point id="17996">
                <coordinates>-96.28154648663843,36.76606597827268,0.0</coordinates>
            </Point>
        </Placemark>
        <Placemark id="17999">
            <name>OK_Nanos_706429_1960_24000_geo_156</name>
            <description>OK_Nanos</description>
            <Point id="17998">
                <coordinates>-96.27965897820025,36.76267823439442,0.0</coordinates>
            </Point>
        </Placemark>
        <Placemark id="18001">
            <name>OK_Nelagoney_706436_1960_24000_geo_35</name>
            <description>OK_Nelagoney</description>
            <Point id="18000">
                <coordinates>-96.1751677933267,36.71827089232826,0.0</coordinates>
            </Point>
        </Placemark>
        <Placemark id="18003">
            <name>OK_New Prue_706451_1966_24000_geo_2</name>
            <description>OK_New Prue</description>
            <Point id="18002">
                <coordinates>-96.26165955453854,36.37200101155618,0.0</coordinates>
            </Point>
        </Placemark>
        <Placemark id="18005">
            <name>OK_New Prue_800951_1966_24000_geo_70</name>
            <description>OK_New Prue</description>
            <Point id="18004">
                <coordinates>-96.32789838254375,36.286482163144576,0.0</coordinates>
            </Point>
        </Placemark>
        <Placemark id="18007">
            <name>OK_Pawhuska_706551_1960_24000_geo_5</name>
            <description>OK_Pawhuska</description>
            <Point id="18006">
                <coordinates>-96.26075286617137,36.71365280458923,0.0</coordinates>
            </Point>
        </Placemark>
        <Placemark id="18009">
            <name>OK_Pawhuska_706551_1960_24000_geo_6</name>
            <description>OK_Pawhuska</description>
            <Point id="18008">
                <coordinates>-96.3509442228088,36.70855204287528,0.0</coordinates>
            </Point>
        </Placemark>
        <Placemark id="18011">
            <name>OK_Pawhuska_706551_1960_24000_geo_11</name>
            <description>OK_Pawhuska</description>
            <Point id="18010">
                <coordinates>-96.27977792311093,36.69113596746085,0.0</coordinates>
            </Point>
        </Placemark>
        <Placemark id="18013">
            <name>OK_Pawhuska_706551_1960_24000_geo_27</name>
            <description>OK_Pawhuska</description>
            <Point id="18012">
                <coordinates>-96.26997255388581,36.68098933816054,0.0</coordinates>
            </Point>
        </Placemark>
        <Placemark id="18015">
            <name>OK_Pawhuska_706551_1960_24000_geo_52</name>
            <description>OK_Pawhuska</description>
            <Point id="18014">
                <coordinates>-96.3172313974686,36.66499657260715,0.0</coordinates>
            </Point>
        </Placemark>
        <Placemark id="18017">
            <name>OK_Pawhuska_706551_1960_24000_geo_86</name>
            <description>OK_Pawhuska</description>
            <Point id="18016">
                <coordinates>-96.32382891007502,36.65385600246594,0.0</coordinates>
            </Point>
        </Placemark>
        <Placemark id="18019">
            <name>OK_Pawhuska_706551_1960_24000_geo_89</name>
            <description>OK_Pawhuska</description>
            <Point id="18018">
                <coordinates>-96.35515516056157,36.6481887219347,0.0</coordinates>
            </Point>
        </Placemark>
        <Placemark id="18021">
            <name>OK_Pearsonia_706556_1973_24000_geo_5</name>
            <description>OK_Pearsonia</description>
            <Point id="18020">
                <coordinates>-96.37693828141227,36.84820087774859,0.0</coordinates>
            </Point>
        </Placemark>
        <Placemark id="18023">
            <name>OK_Pearsonia_706556_1973_24000_geo_20</name>
            <description>OK_Pearsonia</description>
            <Point id="18022">
                <coordinates>-96.4884294336313,36.82233301469492,0.0</coordinates>
            </Point>
        </Placemark>
        <Placemark id="18025">
            <name>OK_Pearsonia_706556_1973_24000_geo_53</name>
            <description>OK_Pearsonia</description>
            <Point id="18024">
                <coordinates>-96.46922573856183,36.81242548650816,0.0</coordinates>
            </Point>
        </Placemark>
        <Placemark id="18027">
            <name>OK_Pearsonia NE_706557_1973_24000_geo_0</name>
            <description>OK_Pearsonia NE</description>
            <Point id="18026">
                <coordinates>-96.35551081376083,36.99973692067771,0.0</coordinates>
            </Point>
        </Placemark>
        <Placemark id="18029">
            <name>OK_Pearsonia NE_706557_1973_24000_geo_3</name>
            <description>OK_Pearsonia NE</description>
            <Point id="18028">
                <coordinates>-96.36034974279106,36.99750860578445,0.0</coordinates>
            </Point>
        </Placemark>
        <Placemark id="18031">
            <name>OK_Pearsonia NE_706557_1973_24000_geo_4</name>
            <description>OK_Pearsonia NE</description>
            <Point id="18030">
                <coordinates>-96.36041813997271,36.996827848808294,0.0</coordinates>
            </Point>
        </Placemark>
        <Placemark id="18033">
            <name>OK_Pearsonia NE_706557_1973_24000_geo_5</name>
            <description>OK_Pearsonia NE</description>
            <Point id="18032">
                <coordinates>-96.36234480626185,36.996514164457906,0.0</coordinates>
            </Point>
        </Placemark>
        <Placemark id="18035">
            <name>OK_Pearsonia NE_706557_1973_24000_geo_6</name>
            <description>OK_Pearsonia NE</description>
            <Point id="18034">
                <coordinates>-96.36149496602225,36.99476676748763,0.0</coordinates>
            </Point>
        </Placemark>
        <Placemark id="18037">
            <name>OK_Pearsonia NE_706557_1973_24000_geo_16</name>
            <description>OK_Pearsonia NE</description>
            <Point id="18036">
                <coordinates>-96.35685826009437,36.98917592138108,0.0</coordinates>
            </Point>
        </Placemark>
        <Placemark id="18039">
            <name>OK_Pearsonia NE_706557_1973_24000_geo_26</name>
            <description>OK_Pearsonia NE</description>
            <Point id="18038">
                <coordinates>-96.3130497821963,36.98202989264009,0.0</coordinates>
            </Point>
        </Placemark>
        <Placemark id="18041">
            <name>OK_Pearsonia NE_706557_1973_24000_geo_27</name>
            <description>OK_Pearsonia NE</description>
            <Point id="18040">
                <coordinates>-96.35832188716739,36.98185291884441,0.0</coordinates>
            </Point>
        </Placemark>
        <Placemark id="18043">
            <name>OK_Pearsonia NE_706557_1973_24000_geo_29</name>
            <description>OK_Pearsonia NE</description>
            <Point id="18042">
                <coordinates>-96.35726314548174,36.97528537392359,0.0</coordinates>
            </Point>
        </Placemark>
        <Placemark id="18045">
            <name>OK_Pearsonia NE_706557_1973_24000_geo_31</name>
            <description>OK_Pearsonia NE</description>
            <Point id="18044">
                <coordinates>-96.34244133503053,36.954630389947056,0.0</coordinates>
            </Point>
        </Placemark>
        <Placemark id="18047">
            <name>OK_Pearsonia NE_706557_1973_24000_geo_33</name>
            <description>OK_Pearsonia NE</description>
            <Point id="18046">
                <coordinates>-96.34046925653189,36.95325117475593,0.0</coordinates>
            </Point>
        </Placemark>
        <Placemark id="18049">
            <name>OK_Pearsonia NE_706557_1973_24000_geo_35</name>
            <description>OK_Pearsonia NE</description>
            <Point id="18048">
                <coordinates>-96.36272950621263,36.95305840249848,0.0</coordinates>
            </Point>
        </Placemark>
        <Placemark id="18051">
            <name>OK_Pearsonia NE_706557_1973_24000_geo_41</name>
            <description>OK_Pearsonia NE</description>
            <Point id="18050">
                <coordinates>-96.35895806775947,36.93343005701078,0.0</coordinates>
            </Point>
        </Placemark>
        <Placemark id="18053">
            <name>OK_Pearsonia NE_706557_1973_24000_geo_47</name>
            <description>OK_Pearsonia NE</description>
            <Point id="18052">
                <coordinates>-96.3736693164871,36.930000377453524,0.0</coordinates>
            </Point>
        </Placemark>
        <Placemark id="18055">
            <name>OK_Pearsonia NE_706557_1973_24000_geo_50</name>
            <description>OK_Pearsonia NE</description>
            <Point id="18054">
                <coordinates>-96.36296639483518,36.92960147061908,0.0</coordinates>
            </Point>
        </Placemark>
        <Placemark id="18057">
            <name>OK_Pearsonia NE_706557_1973_24000_geo_52</name>
            <description>OK_Pearsonia NE</description>
            <Point id="18056">
                <coordinates>-96.37476796909195,36.92827036372313,0.0</coordinates>
            </Point>
        </Placemark>
        <Placemark id="18059">
            <name>OK_Pearsonia NE_706557_1973_24000_geo_60</name>
            <description>OK_Pearsonia NE</description>
            <Point id="18058">
                <coordinates>-96.36078711351225,36.92623581430705,0.0</coordinates>
            </Point>
        </Placemark>
        <Placemark id="18061">
            <name>OK_Pearsonia NE_706557_1973_24000_geo_73</name>
            <description>OK_Pearsonia NE</description>
            <Point id="18060">
                <coordinates>-96.35936060576496,36.91681705986138,0.0</coordinates>
            </Point>
        </Placemark>
        <Placemark id="18063">
            <name>OK_Ponca City_706588_1968_24000_geo_3</name>
            <description>OK_Ponca City</description>
            <Point id="18062">
                <coordinates>-97.12259954963417,36.718629484267154,0.0</coordinates>
            </Point>
        </Placemark>
        <Placemark id="18065">
            <name>OK_Ponca City_706588_1968_24000_geo_8</name>
            <description>OK_Ponca City</description>
            <Point id="18064">
                <coordinates>-97.11852031559698,36.67011851290778,0.0</coordinates>
            </Point>
        </Placemark>
        <Placemark id="18067">
            <name>OK_Ponca City_706588_1968_24000_geo_18</name>
            <description>OK_Ponca City</description>
            <Point id="18066">
                <coordinates>-97.09944494237993,36.66050366996437,0.0</coordinates>
            </Point>
        </Placemark>
        <Placemark id="18069">
            <name>OK_Ponca City_706588_1968_24000_geo_30</name>
            <description>OK_Ponca City</description>
            <Point id="18068">
                <coordinates>-97.03576343669259,36.65572761907744,0.0</coordinates>
            </Point>
        </Placemark>
        <Placemark id="18071">
            <name>OK_Ponca City_706588_1968_24000_geo_45</name>
            <description>OK_Ponca City</description>
            <Point id="18070">
                <coordinates>-97.11448054528229,36.650242226935426,0.0</coordinates>
            </Point>
        </Placemark>
        <Placemark id="18073">
            <name>OK_Ponca City_706588_1968_24000_geo_49</name>
            <description>OK_Ponca City</description>
            <Point id="18072">
                <coordinates>-97.12323301693128,36.6501389277958,0.0</coordinates>
            </Point>
        </Placemark>
        <Placemark id="18075">
            <name>OK_Ponca City_706588_1968_24000_geo_56</name>
            <description>OK_Ponca City</description>
            <Point id="18074">
                <coordinates>-97.10534736682992,36.64774807596506,0.0</coordinates>
            </Point>
        </Placemark>
        <Placemark id="18077">
            <name>OK_Ponca City_706588_1968_24000_geo_61</name>
            <description>OK_Ponca City</description>
            <Point id="18076">
                <coordinates>-97.11596919328235,36.64526257627436,0.0</coordinates>
            </Point>
        </Placemark>
        <Placemark id="18079">
            <name>OK_Ponca City_706587_1968_24000_geo_0</name>
            <description>OK_Ponca City</description>
            <Point id="18078">
                <coordinates>-97.12218992512317,36.73923248390608,0.0</coordinates>
            </Point>
        </Placemark>
        <Placemark id="18081">
            <name>OK_Ponca City_706587_1968_24000_geo_1</name>
            <description>OK_Ponca City</description>
            <Point id="18080">
                <coordinates>-97.0528502895584,36.7035230258874,0.0</coordinates>
            </Point>
        </Placemark>
        <Placemark id="18083">
            <name>OK_Ponca City_706587_1968_24000_geo_2</name>
            <description>OK_Ponca City</description>
            <Point id="18082">
                <coordinates>-97.0667443970279,36.69541160825275,0.0</coordinates>
            </Point>
        </Placemark>
        <Placemark id="18085">
            <name>OK_Ponca City_706587_1968_24000_geo_3</name>
            <description>OK_Ponca City</description>
            <Point id="18084">
                <coordinates>-97.05842333004122,36.68089117047091,0.0</coordinates>
            </Point>
        </Placemark>
        <Placemark id="18087">
            <name>OK_Ponca City_706587_1968_24000_geo_25</name>
            <description>OK_Ponca City</description>
            <Point id="18086">
                <coordinates>-97.00433515331117,36.65729294527792,0.0</coordinates>
            </Point>
        </Placemark>
        <Placemark id="18089">
            <name>OK_Ponca City SE_706591_1968_24000_geo_4</name>
            <description>OK_Ponca City SE</description>
            <Point id="18088">
                <coordinates>-97.11591738153683,36.5989149008368,0.0</coordinates>
            </Point>
        </Placemark>
        <Placemark id="18091">
            <name>OK_Sand Springs_706749_1956_24000_geo_61</name>
            <description>OK_Sand Springs</description>
            <Point id="18090">
                <coordinates>-96.01533583488056,36.233079962316154,0.0</coordinates>
            </Point>
        </Placemark>
        <Placemark id="18093">
            <name>OK_Sand Springs_706749_1956_24000_geo_112</name>
            <description>OK_Sand Springs</description>
            <Point id="18092">
                <coordinates>-96.01333739028762,36.22831749706632,0.0</coordinates>
            </Point>
        </Placemark>
        <Placemark id="18095">
            <name>OK_Sand Springs_706749_1956_24000_geo_171</name>
            <description>OK_Sand Springs</description>
            <Point id="18094">
                <coordinates>-96.04954437524033,36.221681579233426,0.0</coordinates>
            </Point>
        </Placemark>
        <Placemark id="18097">
            <name>OK_Sand Springs_706749_1956_24000_geo_172</name>
            <description>OK_Sand Springs</description>
            <Point id="18096">
                <coordinates>-96.03384038350406,36.22169738389843,0.0</coordinates>
            </Point>
        </Placemark>
        <Placemark id="18099">
            <name>OK_Sand Springs_706749_1956_24000_geo_180</name>
            <description>OK_Sand Springs</description>
            <Point id="18098">
                <coordinates>-96.00104167919687,36.21844035425559,0.0</coordinates>
            </Point>
        </Placemark>
        <Placemark id="18101">
            <name>OK_Sand Springs_706749_1956_24000_geo_181</name>
            <description>OK_Sand Springs</description>
            <Point id="18100">
                <coordinates>-96.02272058533171,36.21835721830195,0.0</coordinates>
            </Point>
        </Placemark>
        <Placemark id="18103">
            <name>OK_Sand Springs_706749_1956_24000_geo_184</name>
            <description>OK_Sand Springs</description>
            <Point id="18102">
                <coordinates>-96.00087876340498,36.216790713253886,0.0</coordinates>
            </Point>
        </Placemark>
        <Placemark id="18105">
            <name>OK_Sand Springs_706749_1956_24000_geo_197</name>
            <description>OK_Sand Springs</description>
            <Point id="18104">
                <coordinates>-96.04356694599055,36.212889376701604,0.0</coordinates>
            </Point>
        </Placemark>
        <Placemark id="18107">
            <name>OK_Sand Springs_706749_1956_24000_geo_202</name>
            <description>OK_Sand Springs</description>
            <Point id="18106">
                <coordinates>-96.00183727850799,36.21247837948516,0.0</coordinates>
            </Point>
        </Placemark>
        <Placemark id="18109">
            <name>OK_Sand Springs_706749_1956_24000_geo_206</name>
            <description>OK_Sand Springs</description>
            <Point id="18108">
                <coordinates>-96.03790778742602,36.21182767687204,0.0</coordinates>
            </Point>
        </Placemark>
        <Placemark id="18111">
            <name>OK_Sand Springs_706749_1956_24000_geo_207</name>
            <description>OK_Sand Springs</description>
            <Point id="18110">
                <coordinates>-96.04074387696893,36.21162974174227,0.0</coordinates>
            </Point>
        </Placemark>
        <Placemark id="18113">
            <name>OK_Sand Springs_706749_1956_24000_geo_208</name>
            <description>OK_Sand Springs</description>
            <Point id="18112">
                <coordinates>-96.04323720090109,36.21150799896562,0.0</coordinates>
            </Point>
        </Placemark>
        <Placemark id="18115">
            <name>OK_Sand Springs_706749_1956_24000_geo_213</name>
            <description>OK_Sand Springs</description>
            <Point id="18114">
                <coordinates>-96.03330574335286,36.21075246372597,0.0</coordinates>
            </Point>
        </Placemark>
        <Placemark id="18117">
            <name>OK_Sand Springs_706749_1956_24000_geo_226</name>
            <description>OK_Sand Springs</description>
            <Point id="18116">
                <coordinates>-96.00445150815123,36.20736385863959,0.0</coordinates>
            </Point>
        </Placemark>
        <Placemark id="18119">
            <name>OK_Sand Springs_706749_1956_24000_geo_257</name>
            <description>OK_Sand Springs</description>
            <Point id="18118">
                <coordinates>-96.00216062358048,36.19842668565256,0.0</coordinates>
            </Point>
        </Placemark>
        <Placemark id="18121">
            <name>OK_Sand Springs_706749_1956_24000_geo_264</name>
            <description>OK_Sand Springs</description>
            <Point id="18120">
                <coordinates>-96.00232109068473,36.195396025897566,0.0</coordinates>
            </Point>
        </Placemark>
        <Placemark id="18123">
            <name>OK_Sand Springs_706749_1956_24000_geo_283</name>
            <description>OK_Sand Springs</description>
            <Point id="18122">
                <coordinates>-96.02748601971062,36.17734060687658,0.0</coordinates>
            </Point>
        </Placemark>
        <Placemark id="18125">
            <name>OK_Sand Springs_706749_1956_24000_geo_294</name>
            <description>OK_Sand Springs</description>
            <Point id="18124">
                <coordinates>-96.07107073051264,36.15478336324534,0.0</coordinates>
            </Point>
        </Placemark>
        <Placemark id="18127">
            <name>OK_Sand Springs_706749_1956_24000_geo_300</name>
            <description>OK_Sand Springs</description>
            <Point id="18126">
                <coordinates>-96.07103753685493,36.152721674846795,0.0</coordinates>
            </Point>
        </Placemark>
        <Placemark id="18129">
            <name>OK_Sand Springs_706749_1956_24000_geo_302</name>
            <description>OK_Sand Springs</description>
            <Point id="18128">
                <coordinates>-96.06491376741913,36.15121116705268,0.0</coordinates>
            </Point>
        </Placemark>
        <Placemark id="18131">
            <name>OK_Sand Springs_706749_1956_24000_geo_307</name>
            <description>OK_Sand Springs</description>
            <Point id="18130">
                <coordinates>-96.06565530923216,36.14609532802256,0.0</coordinates>
            </Point>
        </Placemark>
        <Placemark id="18133">
            <name>OK_Sand Springs_706749_1956_24000_geo_309</name>
            <description>OK_Sand Springs</description>
            <Point id="18132">
                <coordinates>-96.02996238925309,36.14236389028687,0.0</coordinates>
            </Point>
        </Placemark>
        <Placemark id="18135">
            <name>OK_Sand Springs_706749_1956_24000_geo_310</name>
            <description>OK_Sand Springs</description>
            <Point id="18134">
                <coordinates>-96.0327866529409,36.1281315162621,0.0</coordinates>
            </Point>
        </Placemark>
        <Placemark id="18137">
            <name>OK_Sand Springs_706749_1956_24000_geo_313</name>
            <description>OK_Sand Springs</description>
            <Point id="18136">
                <coordinates>-96.028908722975,36.12576217906504,0.0</coordinates>
            </Point>
        </Placemark>
        <Placemark id="18139">
            <name>OK_Sand Springs_706749_1956_24000_geo_314</name>
            <description>OK_Sand Springs</description>
            <Point id="18138">
                <coordinates>-96.03217430810228,36.12573545624097,0.0</coordinates>
            </Point>
        </Placemark>
        <Placemark id="18141">
            <name>OK_Sand Springs_706749_1956_24000_geo_315</name>
            <description>OK_Sand Springs</description>
            <Point id="18140">
                <coordinates>-96.03329020938911,36.125672613622555,0.0</coordinates>
            </Point>
        </Placemark>
        <Placemark id="18143">
            <name>OK_Sand Springs_801016_1956_24000_geo_102</name>
            <description>OK_Sand Springs</description>
            <Point id="18142">
                <coordinates>-96.03367439937816,36.22949692402736,0.0</coordinates>
            </Point>
        </Placemark>
        <Placemark id="18145">
            <name>OK_Sand Springs_801016_1956_24000_geo_173</name>
            <description>OK_Sand Springs</description>
            <Point id="18144">
                <coordinates>-96.00077016115114,36.219817501833816,0.0</coordinates>
            </Point>
        </Placemark>
        <Placemark id="18147">
            <name>OK_Sand Springs_801016_1956_24000_geo_282</name>
            <description>OK_Sand Springs</description>
            <Point id="18146">
                <coordinates>-96.0509804121863,36.155076364396976,0.0</coordinates>
            </Point>
        </Placemark>
        <Placemark id="18149">
            <name>OK_Sand Springs_706748_1956_24000_geo_284</name>
            <description>OK_Sand Springs</description>
            <Point id="18148">
                <coordinates>-96.12374531264828,36.152895874364376,0.0</coordinates>
            </Point>
        </Placemark>
        <Placemark id="18151">
            <name>OK_Sand Springs_706747_1956_24000_geo_2</name>
            <description>OK_Sand Springs</description>
            <Point id="18150">
                <coordinates>-96.12205210187102,36.24803825294802,0.0</coordinates>
            </Point>
        </Placemark>
        <Placemark id="18153">
            <name>OK_Sand Springs_706747_1956_24000_geo_297</name>
            <description>OK_Sand Springs</description>
            <Point id="18152">
                <coordinates>-96.07484483127553,36.150197297277806,0.0</coordinates>
            </Point>
        </Placemark>
        <Placemark id="18155">
            <name>OK_Sand Springs_706747_1956_24000_geo_300</name>
            <description>OK_Sand Springs</description>
            <Point id="18154">
                <coordinates>-96.0685528489457,36.1490986359707,0.0</coordinates>
            </Point>
        </Placemark>
        <Placemark id="18157">
            <name>OK_Sand Springs_802695_1956_24000_geo_175</name>
            <description>OK_Sand Springs</description>
            <Point id="18156">
                <coordinates>-96.0354552356847,36.2109427893139,0.0</coordinates>
            </Point>
        </Placemark>
        <Placemark id="18159">
            <name>OK_Shidler_706788_1964_24000_geo_28</name>
            <description>OK_Shidler</description>
            <Point id="18158">
                <coordinates>-96.71964277142453,36.8409835877951,0.0</coordinates>
            </Point>
        </Placemark>
        <Placemark id="18161">
            <name>OK_Shidler_706788_1964_24000_geo_189</name>
            <description>OK_Shidler</description>
            <Point id="18160">
                <coordinates>-96.73902041244355,36.825723295870176,0.0</coordinates>
            </Point>
        </Placemark>
        <Placemark id="18163">
            <name>OK_Shidler_706788_1964_24000_geo_225</name>
            <description>OK_Shidler</description>
            <Point id="18162">
                <coordinates>-96.7120963919814,36.82193350112364,0.0</coordinates>
            </Point>
        </Placemark>
        <Placemark id="18165">
            <name>OK_Shidler_706788_1964_24000_geo_693</name>
            <description>OK_Shidler</description>
            <Point id="18164">
                <coordinates>-96.70275071094318,36.77810882593867,0.0</coordinates>
            </Point>
        </Placemark>
        <Placemark id="18167">
            <name>OK_Shidler_706788_1964_24000_geo_789</name>
            <description>OK_Shidler</description>
            <Point id="18166">
                <coordinates>-96.68720364144126,36.771042516657666,0.0</coordinates>
            </Point>
        </Placemark>
        <Placemark id="18169">
            <name>OK_Shidler_706788_1964_24000_geo_930</name>
            <description>OK_Shidler</description>
            <Point id="18168">
                <coordinates>-96.70432887309289,36.75757300738503,0.0</coordinates>
            </Point>
        </Placemark>
        <Placemark id="18171">
            <name>OK_Shidler_706787_1964_24000_geo_214</name>
            <description>OK_Shidler</description>
            <Point id="18170">
                <coordinates>-96.7207475164136,36.82181150006184,0.0</coordinates>
            </Point>
        </Placemark>
        <Placemark id="18173">
            <name>OK_Uncas_706988_1963_24000_geo_1</name>
            <description>OK_Uncas</description>
            <Point id="18172">
                <coordinates>-96.96299570306257,36.822614614219134,0.0</coordinates>
            </Point>
        </Placemark>
        <Placemark id="18175">
            <name>OK_Uncas_706988_1963_24000_geo_2</name>
            <description>OK_Uncas</description>
            <Point id="18174">
                <coordinates>-96.96497636910807,36.82025211131748,0.0</coordinates>
            </Point>
        </Placemark>
        <Placemark id="18177">
            <name>OK_Uncas_706988_1963_24000_geo_3</name>
            <description>OK_Uncas</description>
            <Point id="18176">
                <coordinates>-96.96666165416471,36.82008691909982,0.0</coordinates>
            </Point>
        </Placemark>
        <Placemark id="18179">
            <name>OK_Uncas_706988_1963_24000_geo_5</name>
            <description>OK_Uncas</description>
            <Point id="18178">
                <coordinates>-96.89847992452405,36.80808128301456,0.0</coordinates>
            </Point>
        </Placemark>
        <Placemark id="18181">
            <name>OK_Uncas_706988_1963_24000_geo_10</name>
            <description>OK_Uncas</description>
            <Point id="18180">
                <coordinates>-96.90076236159965,36.79735195925822,0.0</coordinates>
            </Point>
        </Placemark>
        <Placemark id="18183">
            <name>OK_Uncas_706988_1963_24000_geo_14</name>
            <description>OK_Uncas</description>
            <Point id="18182">
                <coordinates>-96.89852159503388,36.793734875519505,0.0</coordinates>
            </Point>
        </Placemark>
        <Placemark id="18185">
            <name>OK_Uncas_706988_1963_24000_geo_17</name>
            <description>OK_Uncas</description>
            <Point id="18184">
                <coordinates>-96.97577464403491,36.779462161237774,0.0</coordinates>
            </Point>
        </Placemark>
        <Placemark id="18187">
            <name>OK_Uncas_706988_1963_24000_geo_19</name>
            <description>OK_Uncas</description>
            <Point id="18186">
                <coordinates>-96.98342565701434,36.76464608950858,0.0</coordinates>
            </Point>
        </Placemark>
        <Placemark id="18189">
            <name>OK_Uncas_801075_1963_24000_geo_6</name>
            <description>OK_Uncas</description>
            <Point id="18188">
                <coordinates>-96.89941415119057,36.802799333097006,0.0</coordinates>
            </Point>
        </Placemark>
        <Placemark id="18191">
            <name>OK_Watchorn_707039_1978_24000_geo_44</name>
            <description>OK_Watchorn</description>
            <Point id="18190">
                <coordinates>-96.99104869346635,36.426647573939235,0.0</coordinates>
            </Point>
        </Placemark>
        <Placemark id="18193">
            <name>OK_Watchorn_707039_1978_24000_geo_46</name>
            <description>OK_Watchorn</description>
            <Point id="18192">
                <coordinates>-96.9910460036212,36.422932222023725,0.0</coordinates>
            </Point>
        </Placemark>
        <Placemark id="18195">
            <name>OK_Watchorn_707039_1978_24000_geo_60</name>
            <description>OK_Watchorn</description>
            <Point id="18194">
                <coordinates>-96.97189236005994,36.393107260870075,0.0</coordinates>
            </Point>
        </Placemark>
        <Placemark id="18197">
            <name>OK_Watchorn_707039_1978_24000_geo_61</name>
            <description>OK_Watchorn</description>
            <Point id="18196">
                <coordinates>-96.97587344664935,36.39306910093551,0.0</coordinates>
            </Point>
        </Placemark>
        <Placemark id="18199">
            <name>OK_Watchorn_707039_1978_24000_geo_63</name>
            <description>OK_Watchorn</description>
            <Point id="18198">
                <coordinates>-96.96624912196533,36.38937530939817,0.0</coordinates>
            </Point>
        </Placemark>
        <Placemark id="18201">
            <name>OK_Wekiwa_707067_1958_24000_geo_8</name>
            <description>OK_Wekiwa</description>
            <Point id="18200">
                <coordinates>-96.20032571077768,36.23759483953234,0.0</coordinates>
            </Point>
        </Placemark>
        <Placemark id="18203">
            <name>OK_Wekiwa_707067_1958_24000_geo_37</name>
            <description>OK_Wekiwa</description>
            <Point id="18202">
                <coordinates>-96.20398708305332,36.19165130268883,0.0</coordinates>
            </Point>
        </Placemark>
        <Placemark id="18205">
            <name>OK_Wekiwa_707067_1958_24000_geo_39</name>
            <description>OK_Wekiwa</description>
            <Point id="18204">
                <coordinates>-96.14326334791909,36.19147312181156,0.0</coordinates>
            </Point>
        </Placemark>
        <Placemark id="18207">
            <name>OK_Wekiwa_707067_1958_24000_geo_42</name>
            <description>OK_Wekiwa</description>
            <Point id="18206">
                <coordinates>-96.14584546526623,36.1910670832057,0.0</coordinates>
            </Point>
        </Placemark>
        <Placemark id="18209">
            <name>OK_Wekiwa_707067_1958_24000_geo_51</name>
            <description>OK_Wekiwa</description>
            <Point id="18208">
                <coordinates>-96.15060781734098,36.18089228852083,0.0</coordinates>
            </Point>
        </Placemark>
        <Placemark id="18211">
            <name>OK_Wekiwa_707067_1958_24000_geo_70</name>
            <description>OK_Wekiwa</description>
            <Point id="18210">
                <coordinates>-96.2408090996842,36.1608445398597,0.0</coordinates>
            </Point>
        </Placemark>
        <Placemark id="18213">
            <name>OK_Wekiwa_707067_1958_24000_geo_71</name>
            <description>OK_Wekiwa</description>
            <Point id="18212">
                <coordinates>-96.2422963129891,36.1607874973195,0.0</coordinates>
            </Point>
        </Placemark>
        <Placemark id="18215">
            <name>OK_Wekiwa_707067_1958_24000_geo_72</name>
            <description>OK_Wekiwa</description>
            <Point id="18214">
                <coordinates>-96.17165495232567,36.16022793004501,0.0</coordinates>
            </Point>
        </Placemark>
        <Placemark id="18217">
            <name>OK_Wekiwa_707067_1958_24000_geo_74</name>
            <description>OK_Wekiwa</description>
            <Point id="18216">
                <coordinates>-96.23832439862514,36.16001430583236,0.0</coordinates>
            </Point>
        </Placemark>
        <Placemark id="18219">
            <name>OK_Wekiwa_707067_1958_24000_geo_75</name>
            <description>OK_Wekiwa</description>
            <Point id="18218">
                <coordinates>-96.24509855035693,36.15987487708492,0.0</coordinates>
            </Point>
        </Placemark>
        <Placemark id="18221">
            <name>OK_Wekiwa_707067_1958_24000_geo_78</name>
            <description>OK_Wekiwa</description>
            <Point id="18220">
                <coordinates>-96.23477483393926,36.157049822644616,0.0</coordinates>
            </Point>
        </Placemark>
        <Placemark id="18223">
            <name>OK_Wekiwa_707067_1958_24000_geo_84</name>
            <description>OK_Wekiwa</description>
            <Point id="18222">
                <coordinates>-96.23376624913229,36.15102102101464,0.0</coordinates>
            </Point>
        </Placemark>
        <Placemark id="18225">
            <name>OK_Wekiwa_707067_1958_24000_geo_86</name>
            <description>OK_Wekiwa</description>
            <Point id="18224">
                <coordinates>-96.22538699503838,36.14929789216159,0.0</coordinates>
            </Point>
        </Placemark>
        <Placemark id="18227">
            <name>OK_Wekiwa_707067_1958_24000_geo_87</name>
            <description>OK_Wekiwa</description>
            <Point id="18226">
                <coordinates>-96.23148463163204,36.14927857511553,0.0</coordinates>
            </Point>
        </Placemark>
        <Placemark id="18229">
            <name>OK_Wekiwa_707067_1958_24000_geo_88</name>
            <description>OK_Wekiwa</description>
            <Point id="18228">
                <coordinates>-96.22929438489086,36.149279440820216,0.0</coordinates>
            </Point>
        </Placemark>
        <Placemark id="18231">
            <name>OK_Wekiwa_707067_1958_24000_geo_92</name>
            <description>OK_Wekiwa</description>
            <Point id="18230">
                <coordinates>-96.22532465901051,36.147261186023,0.0</coordinates>
            </Point>
        </Placemark>
        <Placemark id="18233">
            <name>OK_Wekiwa_707067_1958_24000_geo_93</name>
            <description>OK_Wekiwa</description>
            <Point id="18232">
                <coordinates>-96.22705309785823,36.14664322396065,0.0</coordinates>
            </Point>
        </Placemark>
        <Placemark id="18235">
            <name>OK_Wekiwa_707067_1958_24000_geo_95</name>
            <description>OK_Wekiwa</description>
            <Point id="18234">
                <coordinates>-96.22516953424439,36.145698954186145,0.0</coordinates>
            </Point>
        </Placemark>
        <Placemark id="18237">
            <name>OK_Wekiwa_707067_1958_24000_geo_96</name>
            <description>OK_Wekiwa</description>
            <Point id="18236">
                <coordinates>-96.2405636504373,36.14550209448299,0.0</coordinates>
            </Point>
        </Placemark>
        <Placemark id="18239">
            <name>OK_Wekiwa_707067_1958_24000_geo_97</name>
            <description>OK_Wekiwa</description>
            <Point id="18238">
                <coordinates>-96.23114339996577,36.14538191472271,0.0</coordinates>
            </Point>
        </Placemark>
        <Placemark id="18241">
            <name>OK_Wekiwa_707067_1958_24000_geo_98</name>
            <description>OK_Wekiwa</description>
            <Point id="18240">
                <coordinates>-96.23877562948167,36.14514058442359,0.0</coordinates>
            </Point>
        </Placemark>
        <Placemark id="18243">
            <name>OK_Wekiwa_707067_1958_24000_geo_101</name>
            <description>OK_Wekiwa</description>
            <Point id="18242">
                <coordinates>-96.23851530042793,36.144124336920015,0.0</coordinates>
            </Point>
        </Placemark>
        <Placemark id="18245">
            <name>OK_Wekiwa_707067_1958_24000_geo_102</name>
            <description>OK_Wekiwa</description>
            <Point id="18244">
                <coordinates>-96.23597520386414,36.14407970444631,0.0</coordinates>
            </Point>
        </Placemark>
        <Placemark id="18247">
            <name>OK_Wekiwa_707067_1958_24000_geo_103</name>
            <description>OK_Wekiwa</description>
            <Point id="18246">
                <coordinates>-96.2313804118343,36.14391683115966,0.0</coordinates>
            </Point>
        </Placemark>
        <Placemark id="18249">
            <name>OK_Wekiwa_707067_1958_24000_geo_105</name>
            <description>OK_Wekiwa</description>
            <Point id="18248">
                <coordinates>-96.21901948118224,36.13583394677714,0.0</coordinates>
            </Point>
        </Placemark>
        <Placemark id="18251">
            <name>OK_Wekiwa_707067_1958_24000_geo_108</name>
            <description>OK_Wekiwa</description>
            <Point id="18250">
                <coordinates>-96.21589882688134,36.13493495685751,0.0</coordinates>
            </Point>
        </Placemark>
        <Placemark id="18253">
            <name>OK_Wekiwa_707067_1958_24000_geo_110</name>
            <description>OK_Wekiwa</description>
            <Point id="18252">
                <coordinates>-96.24196711782376,36.133199445437334,0.0</coordinates>
            </Point>
        </Placemark>
        <Placemark id="18255">
            <name>OK_Wekiwa_707067_1958_24000_geo_111</name>
            <description>OK_Wekiwa</description>
            <Point id="18254">
                <coordinates>-96.22678416318239,36.1329891865637,0.0</coordinates>
            </Point>
        </Placemark>
        <Placemark id="18257">
            <name>OK_Wekiwa_707067_1958_24000_geo_112</name>
            <description>OK_Wekiwa</description>
            <Point id="18256">
                <coordinates>-96.22514827388851,36.13261442905513,0.0</coordinates>
            </Point>
        </Placemark>
        <Placemark id="18259">
            <name>OK_Wekiwa_707067_1958_24000_geo_114</name>
            <description>OK_Wekiwa</description>
            <Point id="18258">
                <coordinates>-96.22677883539322,36.131406947545685,0.0</coordinates>
            </Point>
        </Placemark>
        <Placemark id="18261">
            <name>OK_Wekiwa_707067_1958_24000_geo_115</name>
            <description>OK_Wekiwa</description>
            <Point id="18260">
                <coordinates>-96.22503145112815,36.13120246867194,0.0</coordinates>
            </Point>
        </Placemark>
        <Placemark id="18263">
            <name>OK_Wekiwa_707067_1958_24000_geo_117</name>
            <description>OK_Wekiwa</description>
            <Point id="18262">
                <coordinates>-96.22072864351983,36.131028098102604,0.0</coordinates>
            </Point>
        </Placemark>
        <Placemark id="18265">
            <name>OK_Wekiwa_707067_1958_24000_geo_118</name>
            <description>OK_Wekiwa</description>
            <Point id="18264">
                <coordinates>-96.2232847991889,36.13080312457492,0.0</coordinates>
            </Point>
        </Placemark>
        <Placemark id="18267">
            <name>OK_Wekiwa_707067_1958_24000_geo_119</name>
            <description>OK_Wekiwa</description>
            <Point id="18266">
                <coordinates>-96.22523388856852,36.129715383551186,0.0</coordinates>
            </Point>
        </Placemark>
        <Placemark id="18269">
            <name>OK_Wekiwa_707067_1958_24000_geo_120</name>
            <description>OK_Wekiwa</description>
            <Point id="18268">
                <coordinates>-96.22665152804723,36.12967092361937,0.0</coordinates>
            </Point>
        </Placemark>
        <Placemark id="18271">
            <name>OK_Wekiwa_707067_1958_24000_geo_121</name>
            <description>OK_Wekiwa</description>
            <Point id="18270">
                <coordinates>-96.22397871906064,36.12962791771205,0.0</coordinates>
            </Point>
        </Placemark>
        <Placemark id="18273">
            <name>OK_Wekiwa_801093_1958_24000_geo_118</name>
            <description>OK_Wekiwa</description>
            <Point id="18272">
                <coordinates>-96.21178921679305,36.12614350062901,0.0</coordinates>
            </Point>
        </Placemark>
        <Placemark id="18275">
            <name>OK_Wekiwa_707064_1958_24000_geo_101</name>
            <description>OK_Wekiwa</description>
            <Point id="18274">
                <coordinates>-96.2147779261431,36.12765122955946,0.0</coordinates>
            </Point>
        </Placemark>
        <Placemark id="18277">
            <name>OK_Wekiwa_707066_1958_24000_geo_89</name>
            <description>OK_Wekiwa</description>
            <Point id="18276">
                <coordinates>-96.2330559638576,36.13157219158537,0.0</coordinates>
            </Point>
        </Placemark>
        <Placemark id="18279">
            <name>OK_Whippoorwill_707085_1973_24000_geo_0</name>
            <description>OK_Whippoorwill</description>
            <Point id="18278">
                <coordinates>-96.2071672317456,36.99976128365062,0.0</coordinates>
            </Point>
        </Placemark>
        <Placemark id="18281">
            <name>OK_Whippoorwill_707085_1973_24000_geo_1</name>
            <description>OK_Whippoorwill</description>
            <Point id="18280">
                <coordinates>-96.14743365340856,36.99975936813005,0.0</coordinates>
            </Point>
        </Placemark>
        <Placemark id="18283">
            <name>OK_Whippoorwill_707085_1973_24000_geo_2</name>
            <description>OK_Whippoorwill</description>
            <Point id="18282">
                <coordinates>-96.12999993997873,36.999697679821125,0.0</coordinates>
            </Point>
        </Placemark>
        <Placemark id="18285">
            <name>OK_Whippoorwill_707085_1973_24000_geo_3</name>
            <description>OK_Whippoorwill</description>
            <Point id="18284">
                <coordinates>-96.20659369060908,36.99948544900392,0.0</coordinates>
            </Point>
        </Placemark>
        <Placemark id="18287">
            <name>OK_Whippoorwill_707085_1973_24000_geo_4</name>
            <description>OK_Whippoorwill</description>
            <Point id="18286">
                <coordinates>-96.2042768154705,36.999338768205995,0.0</coordinates>
            </Point>
        </Placemark>
        <Placemark id="18289">
            <name>OK_Whippoorwill_707085_1973_24000_geo_14</name>
            <description>OK_Whippoorwill</description>
            <Point id="18288">
                <coordinates>-96.20583616420684,36.99698352820489,0.0</coordinates>
            </Point>
        </Placemark>
        <Placemark id="18291">
            <name>OK_Whippoorwill_707085_1973_24000_geo_18</name>
            <description>OK_Whippoorwill</description>
            <Point id="18290">
                <coordinates>-96.18234746628669,36.99591919498794,0.0</coordinates>
            </Point>
        </Placemark>
        <Placemark id="18293">
            <name>OK_Whippoorwill_707085_1973_24000_geo_22</name>
            <description>OK_Whippoorwill</description>
            <Point id="18292">
                <coordinates>-96.170259477348,36.994759652034325,0.0</coordinates>
            </Point>
        </Placemark>
        <Placemark id="18295">
            <name>OK_Whippoorwill_707085_1973_24000_geo_33</name>
            <description>OK_Whippoorwill</description>
            <Point id="18294">
                <coordinates>-96.17014536722333,36.992643912979126,0.0</coordinates>
            </Point>
        </Placemark>
        <Placemark id="18297">
            <name>OK_Whippoorwill_707085_1973_24000_geo_52</name>
            <description>OK_Whippoorwill</description>
            <Point id="18296">
                <coordinates>-96.1743919047981,36.97774220336463,0.0</coordinates>
            </Point>
        </Placemark>
        <Placemark id="18299">
            <name>OK_Whippoorwill_707085_1973_24000_geo_53</name>
            <description>OK_Whippoorwill</description>
            <Point id="18298">
                <coordinates>-96.17592840918758,36.97752150932964,0.0</coordinates>
            </Point>
        </Placemark>
        <Placemark id="18301">
            <name>OK_Whippoorwill_707085_1973_24000_geo_56</name>
            <description>OK_Whippoorwill</description>
            <Point id="18300">
                <coordinates>-96.14313614443103,36.97631952707324,0.0</coordinates>
            </Point>
        </Placemark>
        <Placemark id="18303">
            <name>OK_Whippoorwill_707085_1973_24000_geo_61</name>
            <description>OK_Whippoorwill</description>
            <Point id="18302">
                <coordinates>-96.1479533093853,36.97374538098386,0.0</coordinates>
            </Point>
        </Placemark>
        <Placemark id="18305">
            <name>OK_Whippoorwill_707085_1973_24000_geo_64</name>
            <description>OK_Whippoorwill</description>
            <Point id="18304">
                <coordinates>-96.1489185247485,36.96999258088911,0.0</coordinates>
            </Point>
        </Placemark>
        <Placemark id="18307">
            <name>OK_Whippoorwill_707085_1973_24000_geo_86</name>
            <description>OK_Whippoorwill</description>
            <Point id="18306">
                <coordinates>-96.13823922278237,36.96152629254812,0.0</coordinates>
            </Point>
        </Placemark>
        <Placemark id="18309">
            <name>OK_Whippoorwill_707085_1973_24000_geo_91</name>
            <description>OK_Whippoorwill</description>
            <Point id="18308">
                <coordinates>-96.13074343849404,36.95979389041409,0.0</coordinates>
            </Point>
        </Placemark>
        <Placemark id="18311">
            <name>OK_Whippoorwill_707085_1973_24000_geo_93</name>
            <description>OK_Whippoorwill</description>
            <Point id="18310">
                <coordinates>-96.14018963937978,36.95917214911178,0.0</coordinates>
            </Point>
        </Placemark>
        <Placemark id="18313">
            <name>OK_Whippoorwill_707085_1973_24000_geo_96</name>
            <description>OK_Whippoorwill</description>
            <Point id="18312">
                <coordinates>-96.17506094479971,36.95829615957545,0.0</coordinates>
            </Point>
        </Placemark>
        <Placemark id="18315">
            <name>OK_Whippoorwill_707085_1973_24000_geo_111</name>
            <description>OK_Whippoorwill</description>
            <Point id="18314">
                <coordinates>-96.17503916413996,36.95274016805861,0.0</coordinates>
            </Point>
        </Placemark>
        <Placemark id="18317">
            <name>OK_Whippoorwill_707085_1973_24000_geo_114</name>
            <description>OK_Whippoorwill</description>
            <Point id="18316">
                <coordinates>-96.15039576084456,36.95207397920645,0.0</coordinates>
            </Point>
        </Placemark>
        <Placemark id="18319">
            <name>OK_Whippoorwill_707085_1973_24000_geo_116</name>
            <description>OK_Whippoorwill</description>
            <Point id="18318">
                <coordinates>-96.24339841033189,36.95079115601057,0.0</coordinates>
            </Point>
        </Placemark>
        <Placemark id="18321">
            <name>OK_Whippoorwill_707085_1973_24000_geo_126</name>
            <description>OK_Whippoorwill</description>
            <Point id="18320">
                <coordinates>-96.22051929035258,36.94804194098919,0.0</coordinates>
            </Point>
        </Placemark>
        <Placemark id="18323">
            <name>OK_Whippoorwill_707085_1973_24000_geo_138</name>
            <description>OK_Whippoorwill</description>
            <Point id="18322">
                <coordinates>-96.19892515736346,36.94219717662913,0.0</coordinates>
            </Point>
        </Placemark>
        <Placemark id="18325">
            <name>OK_Whippoorwill_707085_1973_24000_geo_145</name>
            <description>OK_Whippoorwill</description>
            <Point id="18324">
                <coordinates>-96.21003915662948,36.93207636040177,0.0</coordinates>
            </Point>
        </Placemark>
        <Placemark id="18327">
            <name>OK_Whippoorwill_707085_1973_24000_geo_146</name>
            <description>OK_Whippoorwill</description>
            <Point id="18326">
                <coordinates>-96.19594459743927,36.93195038987922,0.0</coordinates>
            </Point>
        </Placemark>
        <Placemark id="18329">
            <name>OK_Whippoorwill_707085_1973_24000_geo_163</name>
            <description>OK_Whippoorwill</description>
            <Point id="18328">
                <coordinates>-96.20806590146726,36.92263913857536,0.0</coordinates>
            </Point>
        </Placemark>
        <Placemark id="18331">
            <name>OK_Whippoorwill_707085_1973_24000_geo_168</name>
            <description>OK_Whippoorwill</description>
            <Point id="18330">
                <coordinates>-96.24241446421065,36.921172146412616,0.0</coordinates>
            </Point>
        </Placemark>
        <Placemark id="18333">
            <name>OK_Whippoorwill_707085_1973_24000_geo_173</name>
            <description>OK_Whippoorwill</description>
            <Point id="18332">
                <coordinates>-96.19266690382413,36.91949596672008,0.0</coordinates>
            </Point>
        </Placemark>
        <Placemark id="18335">
            <name>OK_Whippoorwill_707085_1973_24000_geo_181</name>
            <description>OK_Whippoorwill</description>
            <Point id="18334">
                <coordinates>-96.24415238897183,36.916314348637385,0.0</coordinates>
            </Point>
        </Placemark>
        <Placemark id="18337">
            <name>OK_Whippoorwill_707085_1973_24000_geo_183</name>
            <description>OK_Whippoorwill</description>
            <Point id="18336">
                <coordinates>-96.24252494540336,36.91545059304027,0.0</coordinates>
            </Point>
        </Placemark>
        <Placemark id="18339">
            <name>OK_Whippoorwill_707085_1973_24000_geo_193</name>
            <description>OK_Whippoorwill</description>
            <Point id="18338">
                <coordinates>-96.21899141305384,36.91007076234405,0.0</coordinates>
            </Point>
        </Placemark>
        <Placemark id="18341">
            <name>OK_Whippoorwill_707085_1973_24000_geo_197</name>
            <description>OK_Whippoorwill</description>
            <Point id="18340">
                <coordinates>-96.24616241892981,36.908052928845116,0.0</coordinates>
            </Point>
        </Placemark>
        <Placemark id="18343">
            <name>OK_Whippoorwill_707085_1973_24000_geo_204</name>
            <description>OK_Whippoorwill</description>
            <Point id="18342">
                <coordinates>-96.2059764427935,36.90324920617133,0.0</coordinates>
            </Point>
        </Placemark>
        <Placemark id="18345">
            <name>OK_Whippoorwill_707085_1973_24000_geo_211</name>
            <description>OK_Whippoorwill</description>
            <Point id="18344">
                <coordinates>-96.17816528150841,36.901394038427206,0.0</coordinates>
            </Point>
        </Placemark>
        <Placemark id="18347">
            <name>OK_Whippoorwill_707085_1973_24000_geo_223</name>
            <description>OK_Whippoorwill</description>
            <Point id="18346">
                <coordinates>-96.23396659848231,36.89558625948706,0.0</coordinates>
            </Point>
        </Placemark>
        <Placemark id="18349">
            <name>OK_Whippoorwill_707085_1973_24000_geo_232</name>
            <description>OK_Whippoorwill</description>
            <Point id="18348">
                <coordinates>-96.13233205730796,36.893252566406844,0.0</coordinates>
            </Point>
        </Placemark>
        <Placemark id="18351">
            <name>OK_Whippoorwill_707085_1973_24000_geo_250</name>
            <description>OK_Whippoorwill</description>
            <Point id="18350">
                <coordinates>-96.23980425298686,36.890395419574666,0.0</coordinates>
            </Point>
        </Placemark>
        <Placemark id="18353">
            <name>OK_Whippoorwill_707085_1973_24000_geo_256</name>
            <description>OK_Whippoorwill</description>
            <Point id="18352">
                <coordinates>-96.13939054027142,36.888214629559315,0.0</coordinates>
            </Point>
        </Placemark>
        <Placemark id="18355">
            <name>OK_Whippoorwill_707085_1973_24000_geo_273</name>
            <description>OK_Whippoorwill</description>
            <Point id="18354">
                <coordinates>-96.21100991378624,36.88043590812132,0.0</coordinates>
            </Point>
        </Placemark>
        <Placemark id="18357">
            <name>OK_Wolco_707100_1972_24000_geo_21</name>
            <description>OK_Wolco</description>
            <Point id="18356">
                <coordinates>-96.06692808175188,36.61364980937889,0.0</coordinates>
            </Point>
        </Placemark>
        <Placemark id="18359">
            <name>OK_Wolco_707100_1972_24000_geo_24</name>
            <description>OK_Wolco</description>
            <Point id="18358">
                <coordinates>-96.07569590191076,36.61264147584644,0.0</coordinates>
            </Point>
        </Placemark>
        <Placemark id="18361">
            <name>OK_Wolco_707100_1972_24000_geo_57</name>
            <description>OK_Wolco</description>
            <Point id="18360">
                <coordinates>-96.07658060543174,36.60429134154263,0.0</coordinates>
            </Point>
        </Placemark>
        <Placemark id="18363">
            <name>OK_Wolco_707100_1972_24000_geo_128</name>
            <description>OK_Wolco</description>
            <Point id="18362">
                <coordinates>-96.0082552472559,36.5833358016819,0.0</coordinates>
            </Point>
        </Placemark>
        <Placemark id="18365">
            <name>OK_Wolco_707100_1972_24000_geo_129</name>
            <description>OK_Wolco</description>
            <Point id="18364">
                <coordinates>-96.00655260265877,36.58293226594837,0.0</coordinates>
            </Point>
        </Placemark>
        <Placemark id="18367">
            <name>OK_Wolco_707100_1972_24000_geo_176</name>
            <description>OK_Wolco</description>
            <Point id="18366">
                <coordinates>-96.12048072735307,36.56854984264554,0.0</coordinates>
            </Point>
        </Placemark>
        <Placemark id="18369">
            <name>OK_Wolco_707100_1972_24000_geo_177</name>
            <description>OK_Wolco</description>
            <Point id="18368">
                <coordinates>-96.03269335742496,36.56823590884124,0.0</coordinates>
            </Point>
        </Placemark>
        <Placemark id="18371">
            <name>OK_Wolco_707100_1972_24000_geo_267</name>
            <description>OK_Wolco</description>
            <Point id="18370">
                <coordinates>-96.05378634438658,36.54752768714542,0.0</coordinates>
            </Point>
        </Placemark>
        <Placemark id="18373">
            <name>OK_Wolco_707100_1972_24000_geo_270</name>
            <description>OK_Wolco</description>
            <Point id="18372">
                <coordinates>-96.08537852019793,36.54730421843772,0.0</coordinates>
            </Point>
        </Placemark>
        <Placemark id="18375">
            <name>OK_Wolco_707100_1972_24000_geo_272</name>
            <description>OK_Wolco</description>
            <Point id="18374">
                <coordinates>-96.05601055597076,36.54716146691518,0.0</coordinates>
            </Point>
        </Placemark>
        <Placemark id="18377">
            <name>OK_Wolco_707100_1972_24000_geo_276</name>
            <description>OK_Wolco</description>
            <Point id="18376">
                <coordinates>-96.05492123246559,36.54674030032685,0.0</coordinates>
            </Point>
        </Placemark>
        <Placemark id="18379">
            <name>OK_Wolco_707100_1972_24000_geo_277</name>
            <description>OK_Wolco</description>
            <Point id="18378">
                <coordinates>-96.0799995348761,36.546481425402796,0.0</coordinates>
            </Point>
        </Placemark>
        <Placemark id="18381">
            <name>OK_Wolco_707100_1972_24000_geo_287</name>
            <description>OK_Wolco</description>
            <Point id="18380">
                <coordinates>-96.07035395134973,36.54485328742374,0.0</coordinates>
            </Point>
        </Placemark>
        <Placemark id="18383">
            <name>OK_Wolco_707100_1972_24000_geo_307</name>
            <description>OK_Wolco</description>
            <Point id="18382">
                <coordinates>-96.05805381093502,36.54045940214387,0.0</coordinates>
            </Point>
        </Placemark>
        <Placemark id="18385">
            <name>OK_Wolco_707100_1972_24000_geo_312</name>
            <description>OK_Wolco</description>
            <Point id="18384">
                <coordinates>-96.0184994885053,36.539702889869304,0.0</coordinates>
            </Point>
        </Placemark>
        <Placemark id="18387">
            <name>OK_Wolco_707100_1972_24000_geo_321</name>
            <description>OK_Wolco</description>
            <Point id="18386">
                <coordinates>-96.06862889025247,36.537895091795505,0.0</coordinates>
            </Point>
        </Placemark>
        <Placemark id="18389">
            <name>OK_Wolco_707100_1972_24000_geo_330</name>
            <description>OK_Wolco</description>
            <Point id="18388">
                <coordinates>-96.067766518065,36.53606402416564,0.0</coordinates>
            </Point>
        </Placemark>
        <Placemark id="18391">
            <name>OK_Wolco_707100_1972_24000_geo_337</name>
            <description>OK_Wolco</description>
            <Point id="18390">
                <coordinates>-96.06470309840856,36.53379365881251,0.0</coordinates>
            </Point>
        </Placemark>
        <Placemark id="18393">
            <name>OK_Wolco_707100_1972_24000_geo_353</name>
            <description>OK_Wolco</description>
            <Point id="18392">
                <coordinates>-96.04913732004765,36.53082734287833,0.0</coordinates>
            </Point>
        </Placemark>
        <Placemark id="18395">
            <name>OK_Wolco_707100_1972_24000_geo_368</name>
            <description>OK_Wolco</description>
            <Point id="18394">
                <coordinates>-96.05093023392996,36.52899626399963,0.0</coordinates>
            </Point>
        </Placemark>
        <Placemark id="18397">
            <name>OK_Wolco_707100_1972_24000_geo_406</name>
            <description>OK_Wolco</description>
            <Point id="18396">
                <coordinates>-96.00841201657512,36.524720366476906,0.0</coordinates>
            </Point>
        </Placemark>
        <Placemark id="18399">
            <name>OK_Wolco_707100_1972_24000_geo_496</name>
            <description>OK_Wolco</description>
            <Point id="18398">
                <coordinates>-96.03986573470179,36.5040364737054,0.0</coordinates>
            </Point>
        </Placemark>
        <Placemark id="18401">
            <name>OK_Woolaroc_707107_1971_24000_geo_9</name>
            <description>OK_Woolaroc</description>
            <Point id="18400">
                <coordinates>-96.05245283441552,36.73261709334282,0.0</coordinates>
            </Point>
        </Placemark>
        <Placemark id="18403">
            <name>OK_Woolaroc_707107_1971_24000_geo_20</name>
            <description>OK_Woolaroc</description>
            <Point id="18402">
                <coordinates>-96.00967983463707,36.72791398306732,0.0</coordinates>
            </Point>
        </Placemark>
        <Placemark id="18405">
            <name>OK_Woolaroc_707107_1971_24000_geo_52</name>
            <description>OK_Woolaroc</description>
            <Point id="18404">
                <coordinates>-96.06493588203017,36.71966336045484,0.0</coordinates>
            </Point>
        </Placemark>
        <Placemark id="18407">
            <name>OK_Woolaroc_707107_1971_24000_geo_94</name>
            <description>OK_Woolaroc</description>
            <Point id="18406">
                <coordinates>-96.0328788164893,36.68480680439066,0.0</coordinates>
            </Point>
        </Placemark>
        <Placemark id="18409">
            <name>OK_Woolaroc_707107_1971_24000_geo_141</name>
            <description>OK_Woolaroc</description>
            <Point id="18408">
                <coordinates>-96.00112635017797,36.65993019664823,0.0</coordinates>
            </Point>
        </Placemark>
        <Placemark id="18411">
            <name>OK_Woolaroc_707107_1971_24000_geo_145</name>
            <description>OK_Woolaroc</description>
            <Point id="18410">
                <coordinates>-96.10208416285604,36.655656929115054,0.0</coordinates>
            </Point>
        </Placemark>
        <Placemark id="18413">
            <name>OK_Woolaroc_707107_1971_24000_geo_157</name>
            <description>OK_Woolaroc</description>
            <Point id="18412">
                <coordinates>-96.0008081830664,36.64633389701992,0.0</coordinates>
            </Point>
        </Placemark>
        <Placemark id="18415">
            <name>OK_Wynona_707113_1964_24000_geo_5</name>
            <description>OK_Wynona</description>
            <Point id="18414">
                <coordinates>-96.37396441078518,36.621723975308,0.0</coordinates>
            </Point>
        </Placemark>
        <Placemark id="18417">
            <name>OK_Wynona_707113_1964_24000_geo_36</name>
            <description>OK_Wynona</description>
            <Point id="18416">
                <coordinates>-96.28976550615405,36.6131738636318,0.0</coordinates>
            </Point>
        </Placemark>
        <Placemark id="18419">
            <name>OK_Wynona_707113_1964_24000_geo_88</name>
            <description>OK_Wynona</description>
            <Point id="18418">
                <coordinates>-96.35148489870306,36.594350968823704,0.0</coordinates>
            </Point>
        </Placemark>
        <Placemark id="18421">
            <name>OK_Wynona_707113_1964_24000_geo_90</name>
            <description>OK_Wynona</description>
            <Point id="18420">
                <coordinates>-96.33318096740749,36.59394475048411,0.0</coordinates>
            </Point>
        </Placemark>
        <Placemark id="18423">
            <name>OK_Wynona_707113_1964_24000_geo_149</name>
            <description>OK_Wynona</description>
            <Point id="18422">
                <coordinates>-96.30390377786901,36.55218952385688,0.0</coordinates>
            </Point>
        </Placemark>
        <Placemark id="18425">
            <name>OK_Wynona_707113_1964_24000_geo_198</name>
            <description>OK_Wynona</description>
            <Point id="18424">
                <coordinates>-96.35823379232158,36.539533676725625,0.0</coordinates>
            </Point>
        </Placemark>
        <Placemark id="18427">
            <name>OK_Wynona_707113_1964_24000_geo_201</name>
            <description>OK_Wynona</description>
            <Point id="18426">
                <coordinates>-96.31115636011944,36.538584098064284,0.0</coordinates>
            </Point>
        </Placemark>
        <Placemark id="18429">
            <name>OK_Wynona_707113_1964_24000_geo_236</name>
            <description>OK_Wynona</description>
            <Point id="18428">
                <coordinates>-96.30535997337094,36.52614173384741,0.0</coordinates>
            </Point>
        </Placemark>
        <Placemark id="18431">
            <name>OK_Wynona_707113_1964_24000_geo_290</name>
            <description>OK_Wynona</description>
            <Point id="18430">
                <coordinates>-96.25092150369656,36.50668281873763,0.0</coordinates>
            </Point>
        </Placemark>
        <Placemark id="18433">
            <name>OK_Wynona_802719_1964_24000_geo_85</name>
            <description>OK_Wynona</description>
            <Point id="18432">
                <coordinates>-96.35325791121774,36.596428743611256,0.0</coordinates>
            </Point>
        </Placemark>
        <Placemark id="18435">
            <name>OK_Wynona_802719_1964_24000_geo_103</name>
            <description>OK_Wynona</description>
            <Point id="18434">
                <coordinates>-96.27025683263129,36.589164156439494,0.0</coordinates>
            </Point>
        </Placemark>
    </Document>
</kml>
