# Supplementary material for: A Deep Learning Based Framework to Identify Undocumented Orphaned Oil and Gas Wells from Historical Maps: A Case Study for California and Oklahoma
Source: Environ Sci Technol. 2024 Dec 4;58(50):22194–203. doi: 10.1021/acs.est.4c04413 (PMC11656717; doi:10.1021/acs.est.4c04413)
Supplement: Supplementary file 1 — es4c04413_si_001.zip [file es4c04413_si_001.zip › found_potential_UOWs/Kern_CA_UOWs.kml]

<?xml version="1.0" encoding="UTF-8"?>
<kml xmlns="http://www.opengis.net/kml/2.2" xmlns:gx="http://www.google.com/kml/ext/2.2">
    <Document id="15423">
        <Placemark id="15425">
            <name>CA_Allensworth_287908_1954_24000_geo_16</name>
            <description>CA_Allensworth</description>
            <Point id="15424">
                <coordinates>-119.44705181012357,35.78819442041689,0.0</coordinates>
            </Point>
        </Placemark>
        <Placemark id="15427">
            <name>CA_Allensworth_287908_1954_24000_geo_21</name>
            <description>CA_Allensworth</description>
            <Point id="15426">
                <coordinates>-119.4506767724334,35.779403423561455,0.0</coordinates>
            </Point>
        </Placemark>
        <Placemark id="15429">
            <name>CA_Allensworth_287909_1954_24000_geo_15</name>
            <description>CA_Allensworth</description>
            <Point id="15428">
                <coordinates>-119.44587949914784,35.790970613655404,0.0</coordinates>
            </Point>
        </Placemark>
        <Placemark id="15431">
            <name>CA_Allensworth_287909_1954_24000_geo_23</name>
            <description>CA_Allensworth</description>
            <Point id="15430">
                <coordinates>-119.42849554691814,35.77217201322784,0.0</coordinates>
            </Point>
        </Placemark>
        <Placemark id="15433">
            <name>CA_Arvin_288072_1955_24000_geo_24</name>
            <description>CA_Arvin</description>
            <Point id="15432">
                <coordinates>-118.86062646864268,35.22695243851405,0.0</coordinates>
            </Point>
        </Placemark>
        <Placemark id="15435">
            <name>CA_Arvin_288072_1955_24000_geo_79</name>
            <description>CA_Arvin</description>
            <Point id="15434">
                <coordinates>-118.83452751728287,35.19476562682878,0.0</coordinates>
            </Point>
        </Placemark>
        <Placemark id="15437">
            <name>CA_Arvin_288072_1955_24000_geo_82</name>
            <description>CA_Arvin</description>
            <Point id="15436">
                <coordinates>-118.83311665984387,35.17295209106873,0.0</coordinates>
            </Point>
        </Placemark>
        <Placemark id="15439">
            <name>CA_Arvin_302300_1955_24000_geo_22</name>
            <description>CA_Arvin</description>
            <Point id="15438">
                <coordinates>-118.86009148184945,35.225315242608495,0.0</coordinates>
            </Point>
        </Placemark>
        <Placemark id="15441">
            <name>CA_Arvin_288073_1955_24000_geo_17</name>
            <description>CA_Arvin</description>
            <Point id="15440">
                <coordinates>-118.80209955056321,35.22758355613579,0.0</coordinates>
            </Point>
        </Placemark>
        <Placemark id="15443">
            <name>CA_Arvin_100370_1992_24000_geo_25</name>
            <description>CA_Arvin</description>
            <Point id="15442">
                <coordinates>-118.86054108784118,35.208068467461224,0.0</coordinates>
            </Point>
        </Placemark>
        <Placemark id="15445">
            <name>CA_Belridge_288303_1953_24000_geo_855</name>
            <description>CA_Belridge</description>
            <Point id="15444">
                <coordinates>-119.72693551275155,35.4042209607614,0.0</coordinates>
            </Point>
        </Placemark>
        <Placemark id="15447">
            <name>CA_Belridge_288303_1953_24000_geo_935</name>
            <description>CA_Belridge</description>
            <Point id="15446">
                <coordinates>-119.73939474199354,35.390895365260924,0.0</coordinates>
            </Point>
        </Placemark>
        <Placemark id="15449">
            <name>CA_Belridge_302377_1953_24000_geo_881</name>
            <description>CA_Belridge</description>
            <Point id="15448">
                <coordinates>-119.73908797262025,35.395520274719445,0.0</coordinates>
            </Point>
        </Placemark>
        <Placemark id="15451">
            <name>CA_Belridge_288305_1953_24000_geo_864</name>
            <description>CA_Belridge</description>
            <Point id="15450">
                <coordinates>-119.73062676052137,35.403255839809944,0.0</coordinates>
            </Point>
        </Placemark>
        <Placemark id="15453">
            <name>CA_Blackwells Corner_288485_1953_24000_geo_29</name>
            <description>CA_Blackwells Corner</description>
            <Point id="15452">
                <coordinates>-119.81196441093486,35.554746194178435,0.0</coordinates>
            </Point>
        </Placemark>
        <Placemark id="15455">
            <name>CA_Blackwells Corner_288485_1953_24000_geo_37</name>
            <description>CA_Blackwells Corner</description>
            <Point id="15454">
                <coordinates>-119.81686884484431,35.55344285327765,0.0</coordinates>
            </Point>
        </Placemark>
        <Placemark id="15457">
            <name>CA_Blackwells Corner_288485_1953_24000_geo_42</name>
            <description>CA_Blackwells Corner</description>
            <Point id="15456">
                <coordinates>-119.79812949145368,35.55151549012404,0.0</coordinates>
            </Point>
        </Placemark>
        <Placemark id="15459">
            <name>CA_Blackwells Corner_288485_1953_24000_geo_44</name>
            <description>CA_Blackwells Corner</description>
            <Point id="15458">
                <coordinates>-119.80450128062233,35.55046654380085,0.0</coordinates>
            </Point>
        </Placemark>
        <Placemark id="15461">
            <name>CA_Blackwells Corner_288485_1953_24000_geo_46</name>
            <description>CA_Blackwells Corner</description>
            <Point id="15460">
                <coordinates>-119.81375369512078,35.55017673045904,0.0</coordinates>
            </Point>
        </Placemark>
        <Placemark id="15463">
            <name>CA_Blackwells Corner_288485_1953_24000_geo_56</name>
            <description>CA_Blackwells Corner</description>
            <Point id="15462">
                <coordinates>-119.79317056039054,35.546472027220965,0.0</coordinates>
            </Point>
        </Placemark>
        <Placemark id="15465">
            <name>CA_Blackwells Corner_288485_1953_24000_geo_79</name>
            <description>CA_Blackwells Corner</description>
            <Point id="15464">
                <coordinates>-119.78543398522852,35.54047532571641,0.0</coordinates>
            </Point>
        </Placemark>
        <Placemark id="15467">
            <name>CA_Blackwells Corner_288485_1953_24000_geo_91</name>
            <description>CA_Blackwells Corner</description>
            <Point id="15466">
                <coordinates>-119.79995459901777,35.538915243165725,0.0</coordinates>
            </Point>
        </Placemark>
        <Placemark id="15469">
            <name>CA_Blackwells Corner_288485_1953_24000_geo_110</name>
            <description>CA_Blackwells Corner</description>
            <Point id="15468">
                <coordinates>-119.79325276878858,35.536195748305516,0.0</coordinates>
            </Point>
        </Placemark>
        <Placemark id="15471">
            <name>CA_Blackwells Corner_288485_1953_24000_geo_116</name>
            <description>CA_Blackwells Corner</description>
            <Point id="15470">
                <coordinates>-119.80538885325927,35.53519794646625,0.0</coordinates>
            </Point>
        </Placemark>
        <Placemark id="15473">
            <name>CA_Blackwells Corner_288485_1953_24000_geo_118</name>
            <description>CA_Blackwells Corner</description>
            <Point id="15472">
                <coordinates>-119.76752955189698,35.53500256017432,0.0</coordinates>
            </Point>
        </Placemark>
        <Placemark id="15475">
            <name>CA_Blackwells Corner_288485_1953_24000_geo_182</name>
            <description>CA_Blackwells Corner</description>
            <Point id="15474">
                <coordinates>-119.80601739287017,35.5264695291834,0.0</coordinates>
            </Point>
        </Placemark>
        <Placemark id="15477">
            <name>CA_Blackwells Corner_288485_1953_24000_geo_184</name>
            <description>CA_Blackwells Corner</description>
            <Point id="15476">
                <coordinates>-119.80699934425323,35.52618155453685,0.0</coordinates>
            </Point>
        </Placemark>
        <Placemark id="15479">
            <name>CA_Blackwells Corner_288485_1953_24000_geo_228</name>
            <description>CA_Blackwells Corner</description>
            <Point id="15478">
                <coordinates>-119.85672965273413,35.5137428676684,0.0</coordinates>
            </Point>
        </Placemark>
        <Placemark id="15481">
            <name>CA_Blackwells Corner_288486_1953_24000_geo_75</name>
            <description>CA_Blackwells Corner</description>
            <Point id="15480">
                <coordinates>-119.80349498764677,35.54102692682798,0.0</coordinates>
            </Point>
        </Placemark>
        <Placemark id="15483">
            <name>CA_Buttonwillow_288712_1954_24000_geo_1</name>
            <description>CA_Buttonwillow</description>
            <Point id="15482">
                <coordinates>-119.3945754670218,35.40515759477398,0.0</coordinates>
            </Point>
        </Placemark>
        <Placemark id="15485">
            <name>CA_Buttonwillow_302541_1954_24000_geo_3</name>
            <description>CA_Buttonwillow</description>
            <Point id="15484">
                <coordinates>-119.38480327640264,35.387181285608435,0.0</coordinates>
            </Point>
        </Placemark>
        <Placemark id="15487">
            <name>CA_Buttonwillow_100385_1954_24000_geo_4</name>
            <description>CA_Buttonwillow</description>
            <Point id="15486">
                <coordinates>-119.43620968473296,35.38185755442001,0.0</coordinates>
            </Point>
        </Placemark>
        <Placemark id="15489">
            <name>CA_Cantil_288923_1967_24000_geo_0</name>
            <description>CA_Cantil</description>
            <Point id="15488">
                <coordinates>-117.96217872603586,35.32339557335096,0.0</coordinates>
            </Point>
        </Placemark>
        <Placemark id="15491">
            <name>CA_Carneros Rocks_302628_1959_24000_geo_62</name>
            <description>CA_Carneros Rocks</description>
            <Point id="15490">
                <coordinates>-119.86057813081581,35.49368390489923,0.0</coordinates>
            </Point>
        </Placemark>
        <Placemark id="15493">
            <name>CA_Coal Oil Canyon_289380_1955_24000_geo_0</name>
            <description>CA_Coal Oil Canyon</description>
            <Point id="15492">
                <coordinates>-119.05871213343408,35.04391196645914,0.0</coordinates>
            </Point>
        </Placemark>
        <Placemark id="15495">
            <name>CA_Coal Oil Canyon_289380_1955_24000_geo_2</name>
            <description>CA_Coal Oil Canyon</description>
            <Point id="15494">
                <coordinates>-119.06411719149096,35.019533958512,0.0</coordinates>
            </Point>
        </Placemark>
        <Placemark id="15497">
            <name>CA_Coal Oil Canyon_289380_1955_24000_geo_19</name>
            <description>CA_Coal Oil Canyon</description>
            <Point id="15496">
                <coordinates>-119.01633872730365,35.01619385159533,0.0</coordinates>
            </Point>
        </Placemark>
        <Placemark id="15499">
            <name>CA_Coal Oil Canyon_289381_1955_24000_geo_0</name>
            <description>CA_Coal Oil Canyon</description>
            <Point id="15498">
                <coordinates>-119.08997772054273,35.09917168464364,0.0</coordinates>
            </Point>
        </Placemark>
        <Placemark id="15501">
            <name>CA_Coal Oil Canyon_100085_1955_24000_geo_52</name>
            <description>CA_Coal Oil Canyon</description>
            <Point id="15500">
                <coordinates>-119.05545628388096,35.00251516125653,0.0</coordinates>
            </Point>
        </Placemark>
        <Placemark id="15503">
            <name>CA_Conner_100261_1954_24000_geo_0</name>
            <description>CA_Conner</description>
            <Point id="15502">
                <coordinates>-119.06601814692087,35.22287982057149,0.0</coordinates>
            </Point>
        </Placemark>
        <Placemark id="15505">
            <name>CA_Conner SW_289478_1955_24000_geo_0</name>
            <description>CA_Conner SW</description>
            <Point id="15504">
                <coordinates>-119.18168577074148,35.09081603365455,0.0</coordinates>
            </Point>
        </Placemark>
        <Placemark id="15507">
            <name>CA_Conner SW_289478_1955_24000_geo_3</name>
            <description>CA_Conner SW</description>
            <Point id="15506">
                <coordinates>-119.17619079438509,35.062763667781894,0.0</coordinates>
            </Point>
        </Placemark>
        <Placemark id="15509">
            <name>CA_Conner SW_289478_1955_24000_geo_11</name>
            <description>CA_Conner SW</description>
            <Point id="15508">
                <coordinates>-119.14476687981467,35.04784689356528,0.0</coordinates>
            </Point>
        </Placemark>
        <Placemark id="15511">
            <name>CA_Conner SW_289478_1955_24000_geo_13</name>
            <description>CA_Conner SW</description>
            <Point id="15510">
                <coordinates>-119.2204671559662,35.03847363120256,0.0</coordinates>
            </Point>
        </Placemark>
        <Placemark id="15513">
            <name>CA_Conner SW_289478_1955_24000_geo_21</name>
            <description>CA_Conner SW</description>
            <Point id="15512">
                <coordinates>-119.20952425084272,35.01586563777083,0.0</coordinates>
            </Point>
        </Placemark>
        <Placemark id="15515">
            <name>CA_Conner SW_289478_1955_24000_geo_22</name>
            <description>CA_Conner SW</description>
            <Point id="15514">
                <coordinates>-119.20840151449204,35.01585101386376,0.0</coordinates>
            </Point>
        </Placemark>
        <Placemark id="15517">
            <name>CA_Conner SW_289478_1955_24000_geo_25</name>
            <description>CA_Conner SW</description>
            <Point id="15516">
                <coordinates>-119.2077926888051,35.01457508702335,0.0</coordinates>
            </Point>
        </Placemark>
        <Placemark id="15519">
            <name>CA_Conner SW_302781_1955_24000_geo_1</name>
            <description>CA_Conner SW</description>
            <Point id="15518">
                <coordinates>-119.17628258850385,35.06843443534781,0.0</coordinates>
            </Point>
        </Placemark>
        <Placemark id="15521">
            <name>CA_Conner SW_302781_1955_24000_geo_9</name>
            <description>CA_Conner SW</description>
            <Point id="15520">
                <coordinates>-119.1326729298435,35.05311877431953,0.0</coordinates>
            </Point>
        </Placemark>
        <Placemark id="15523">
            <name>CA_East Elk Hills_290152_1954_24000_geo_195</name>
            <description>CA_East Elk Hills</description>
            <Point id="15522">
                <coordinates>-119.40402403824142,35.27871629058565,0.0</coordinates>
            </Point>
        </Placemark>
        <Placemark id="15525">
            <name>CA_East Elk Hills_290152_1954_24000_geo_257</name>
            <description>CA_East Elk Hills</description>
            <Point id="15524">
                <coordinates>-119.48552832816131,35.27481676955933,0.0</coordinates>
            </Point>
        </Placemark>
        <Placemark id="15527">
            <name>CA_East Elk Hills_290152_1954_24000_geo_302</name>
            <description>CA_East Elk Hills</description>
            <Point id="15526">
                <coordinates>-119.49911099118725,35.27130831689521,0.0</coordinates>
            </Point>
        </Placemark>
        <Placemark id="15529">
            <name>CA_East Elk Hills_290152_1954_24000_geo_382</name>
            <description>CA_East Elk Hills</description>
            <Point id="15528">
                <coordinates>-119.40809881503306,35.2645526564329,0.0</coordinates>
            </Point>
        </Placemark>
        <Placemark id="15531">
            <name>CA_Edison_290212_1954_24000_geo_4</name>
            <description>CA_Edison</description>
            <Point id="15530">
                <coordinates>-118.85359721377849,35.362054572847796,0.0</coordinates>
            </Point>
        </Placemark>
        <Placemark id="15533">
            <name>CA_Edison_290212_1954_24000_geo_78</name>
            <description>CA_Edison</description>
            <Point id="15532">
                <coordinates>-118.77180450950426,35.34429182602051,0.0</coordinates>
            </Point>
        </Placemark>
        <Placemark id="15535">
            <name>CA_Edison_290212_1954_24000_geo_98</name>
            <description>CA_Edison</description>
            <Point id="15534">
                <coordinates>-118.86117182578646,35.331978616686094,0.0</coordinates>
            </Point>
        </Placemark>
        <Placemark id="15537">
            <name>CA_Edison_290212_1954_24000_geo_229</name>
            <description>CA_Edison</description>
            <Point id="15536">
                <coordinates>-118.84269209207625,35.312637210691825,0.0</coordinates>
            </Point>
        </Placemark>
        <Placemark id="15539">
            <name>CA_Edison_290212_1954_24000_geo_369</name>
            <description>CA_Edison</description>
            <Point id="15538">
                <coordinates>-118.86461415085245,35.295856957968326,0.0</coordinates>
            </Point>
        </Placemark>
        <Placemark id="15541">
            <name>CA_Edison_290212_1954_24000_geo_379</name>
            <description>CA_Edison</description>
            <Point id="15540">
                <coordinates>-118.84501064266786,35.28742796357057,0.0</coordinates>
            </Point>
        </Placemark>
        <Placemark id="15543">
            <name>CA_Edison_290212_1954_24000_geo_417</name>
            <description>CA_Edison</description>
            <Point id="15542">
                <coordinates>-118.83894879125454,35.27847685320624,0.0</coordinates>
            </Point>
        </Placemark>
        <Placemark id="15545">
            <name>CA_Edison_290212_1954_24000_geo_433</name>
            <description>CA_Edison</description>
            <Point id="15544">
                <coordinates>-118.87305589154977,35.25624480520769,0.0</coordinates>
            </Point>
        </Placemark>
        <Placemark id="15547">
            <name>CA_Edison_465579_1954_24000_geo_51</name>
            <description>CA_Edison</description>
            <Point id="15546">
                <coordinates>-118.82263809727398,35.35818216967447,0.0</coordinates>
            </Point>
        </Placemark>
        <Placemark id="15549">
            <name>CA_Edison_465579_1954_24000_geo_84</name>
            <description>CA_Edison</description>
            <Point id="15548">
                <coordinates>-118.85169504686124,35.351345054081946,0.0</coordinates>
            </Point>
        </Placemark>
        <Placemark id="15551">
            <name>CA_Edison_465579_1954_24000_geo_149</name>
            <description>CA_Edison</description>
            <Point id="15550">
                <coordinates>-118.8653025715849,35.32735211167482,0.0</coordinates>
            </Point>
        </Placemark>
        <Placemark id="15553">
            <name>CA_Edison_465579_1954_24000_geo_221</name>
            <description>CA_Edison</description>
            <Point id="15552">
                <coordinates>-118.87455849512851,35.31815074906844,0.0</coordinates>
            </Point>
        </Placemark>
        <Placemark id="15555">
            <name>CA_Edison_465579_1954_24000_geo_483</name>
            <description>CA_Edison</description>
            <Point id="15554">
                <coordinates>-118.83849866507785,35.2929317483583,0.0</coordinates>
            </Point>
        </Placemark>
        <Placemark id="15557">
            <name>CA_Edison_465579_1954_24000_geo_499</name>
            <description>CA_Edison</description>
            <Point id="15556">
                <coordinates>-118.84237413541304,35.28606598943622,0.0</coordinates>
            </Point>
        </Placemark>
        <Placemark id="15559">
            <name>CA_Edison_290214_1954_24000_geo_468</name>
            <description>CA_Edison</description>
            <Point id="15558">
                <coordinates>-118.86091850544003,35.291009025661275,0.0</coordinates>
            </Point>
        </Placemark>
        <Placemark id="15561">
            <name>CA_Edison_302981_1954_24000_geo_45</name>
            <description>CA_Edison</description>
            <Point id="15560">
                <coordinates>-118.8630205795437,35.35939308331307,0.0</coordinates>
            </Point>
        </Placemark>
        <Placemark id="15563">
            <name>CA_Emigrant Hill_290348_1953_24000_geo_7</name>
            <description>CA_Emigrant Hill</description>
            <Point id="15562">
                <coordinates>-119.98162470183519,35.74026906994509,0.0</coordinates>
            </Point>
        </Placemark>
        <Placemark id="15565">
            <name>CA_Emigrant Hill_303035_1953_24000_geo_16</name>
            <description>CA_Emigrant Hill</description>
            <Point id="15564">
                <coordinates>-119.99574347221336,35.730313379656984,0.0</coordinates>
            </Point>
        </Placemark>
        <Placemark id="15567">
            <name>CA_Emigrant Hill_303035_1953_24000_geo_113</name>
            <description>CA_Emigrant Hill</description>
            <Point id="15566">
                <coordinates>-119.95533087324897,35.646389661644164,0.0</coordinates>
            </Point>
        </Placemark>
        <Placemark id="15569">
            <name>CA_Emigrant Hill_101380_1953_24000_geo_45</name>
            <description>CA_Emigrant Hill</description>
            <Point id="15568">
                <coordinates>-119.95267615890312,35.70076493573514,0.0</coordinates>
            </Point>
        </Placemark>
        <Placemark id="15571">
            <name>CA_Emigrant Hill_101380_1953_24000_geo_46</name>
            <description>CA_Emigrant Hill</description>
            <Point id="15570">
                <coordinates>-119.95586441063348,35.70067299608302,0.0</coordinates>
            </Point>
        </Placemark>
        <Placemark id="15573">
            <name>CA_Emigrant Hill_101380_1953_24000_geo_47</name>
            <description>CA_Emigrant Hill</description>
            <Point id="15572">
                <coordinates>-119.95411306493382,35.700416811149935,0.0</coordinates>
            </Point>
        </Placemark>
        <Placemark id="15575">
            <name>CA_Emigrant Hill_101380_1953_24000_geo_48</name>
            <description>CA_Emigrant Hill</description>
            <Point id="15574">
                <coordinates>-119.95402262132426,35.69675399110449,0.0</coordinates>
            </Point>
        </Placemark>
        <Placemark id="15577">
            <name>CA_Emigrant Hill_101380_1953_24000_geo_49</name>
            <description>CA_Emigrant Hill</description>
            <Point id="15576">
                <coordinates>-119.9539103010823,35.69638772064788,0.0</coordinates>
            </Point>
        </Placemark>
        <Placemark id="15579">
            <name>CA_Emigrant Hill_101380_1953_24000_geo_50</name>
            <description>CA_Emigrant Hill</description>
            <Point id="15578">
                <coordinates>-119.95117118765353,35.69605834311919,0.0</coordinates>
            </Point>
        </Placemark>
        <Placemark id="15581">
            <name>CA_Emigrant Hill_101380_1953_24000_geo_51</name>
            <description>CA_Emigrant Hill</description>
            <Point id="15580">
                <coordinates>-119.95615533655274,35.69587465040809,0.0</coordinates>
            </Point>
        </Placemark>
        <Placemark id="15583">
            <name>CA_Emigrant Hill_101380_1953_24000_geo_52</name>
            <description>CA_Emigrant Hill</description>
            <Point id="15582">
                <coordinates>-119.9537754465925,35.69552697024206,0.0</coordinates>
            </Point>
        </Placemark>
        <Placemark id="15585">
            <name>CA_Fairmont Butte_290445_1965_24000_geo_1</name>
            <description>CA_Fairmont Butte</description>
            <Point id="15584">
                <coordinates>-118.3926069958062,34.833895827763385,0.0</coordinates>
            </Point>
        </Placemark>
        <Placemark id="15587">
            <name>CA_Fairmont Butte_290445_1965_24000_geo_2</name>
            <description>CA_Fairmont Butte</description>
            <Point id="15586">
                <coordinates>-118.39612067282575,34.83272270941887,0.0</coordinates>
            </Point>
        </Placemark>
        <Placemark id="15589">
            <name>CA_Fellows_290493_1950_24000_geo_119</name>
            <description>CA_Fellows</description>
            <Point id="15588">
                <coordinates>-119.56806077750342,35.23185083573412,0.0</coordinates>
            </Point>
        </Placemark>
        <Placemark id="15591">
            <name>CA_Fellows_290493_1950_24000_geo_366</name>
            <description>CA_Fellows</description>
            <Point id="15590">
                <coordinates>-119.53809970538482,35.2213008826616,0.0</coordinates>
            </Point>
        </Placemark>
        <Placemark id="15593">
            <name>CA_Fellows_290493_1950_24000_geo_654</name>
            <description>CA_Fellows</description>
            <Point id="15592">
                <coordinates>-119.51024512389083,35.19997681681713,0.0</coordinates>
            </Point>
        </Placemark>
        <Placemark id="15595">
            <name>CA_Fellows_290493_1950_24000_geo_836</name>
            <description>CA_Fellows</description>
            <Point id="15594">
                <coordinates>-119.5544816654882,35.188962936795654,0.0</coordinates>
            </Point>
        </Placemark>
        <Placemark id="15597">
            <name>CA_Fellows_290493_1950_24000_geo_1089</name>
            <description>CA_Fellows</description>
            <Point id="15596">
                <coordinates>-119.52393287555681,35.169124161394855,0.0</coordinates>
            </Point>
        </Placemark>
        <Placemark id="15599">
            <name>CA_Fellows_290493_1950_24000_geo_1150</name>
            <description>CA_Fellows</description>
            <Point id="15598">
                <coordinates>-119.527377361775,35.160736745447636,0.0</coordinates>
            </Point>
        </Placemark>
        <Placemark id="15601">
            <name>CA_Fellows_290493_1950_24000_geo_1167</name>
            <description>CA_Fellows</description>
            <Point id="15600">
                <coordinates>-119.54288558506677,35.15966131849521,0.0</coordinates>
            </Point>
        </Placemark>
        <Placemark id="15603">
            <name>CA_Fellows_290495_1950_24000_geo_13</name>
            <description>CA_Fellows</description>
            <Point id="15602">
                <coordinates>-119.61865177970552,35.2468971315886,0.0</coordinates>
            </Point>
        </Placemark>
        <Placemark id="15605">
            <name>CA_Fellows_290495_1950_24000_geo_136</name>
            <description>CA_Fellows</description>
            <Point id="15604">
                <coordinates>-119.57128334068341,35.231814884311696,0.0</coordinates>
            </Point>
        </Placemark>
        <Placemark id="15607">
            <name>CA_Fellows_290495_1950_24000_geo_477</name>
            <description>CA_Fellows</description>
            <Point id="15606">
                <coordinates>-119.56408659211642,35.21817965083384,0.0</coordinates>
            </Point>
        </Placemark>
        <Placemark id="15609">
            <name>CA_Fellows_290495_1950_24000_geo_605</name>
            <description>CA_Fellows</description>
            <Point id="15608">
                <coordinates>-119.58727420008584,35.21187104711175,0.0</coordinates>
            </Point>
        </Placemark>
        <Placemark id="15611">
            <name>CA_Fellows_290495_1950_24000_geo_689</name>
            <description>CA_Fellows</description>
            <Point id="15610">
                <coordinates>-119.5738388263279,35.20772124453995,0.0</coordinates>
            </Point>
        </Placemark>
        <Placemark id="15613">
            <name>CA_Fellows_290495_1950_24000_geo_719</name>
            <description>CA_Fellows</description>
            <Point id="15612">
                <coordinates>-119.56517276701867,35.20601820861088,0.0</coordinates>
            </Point>
        </Placemark>
        <Placemark id="15615">
            <name>CA_Fellows_290495_1950_24000_geo_866</name>
            <description>CA_Fellows</description>
            <Point id="15614">
                <coordinates>-119.60295756285855,35.199760691822256,0.0</coordinates>
            </Point>
        </Placemark>
        <Placemark id="15617">
            <name>CA_Fellows_290495_1950_24000_geo_1020</name>
            <description>CA_Fellows</description>
            <Point id="15616">
                <coordinates>-119.54860263419675,35.19166381774401,0.0</coordinates>
            </Point>
        </Placemark>
        <Placemark id="15619">
            <name>CA_Fellows_290495_1950_24000_geo_1024</name>
            <description>CA_Fellows</description>
            <Point id="15618">
                <coordinates>-119.54934638646667,35.19150518418312,0.0</coordinates>
            </Point>
        </Placemark>
        <Placemark id="15621">
            <name>CA_Fellows_290495_1950_24000_geo_1376</name>
            <description>CA_Fellows</description>
            <Point id="15620">
                <coordinates>-119.51218557022527,35.16072088727014,0.0</coordinates>
            </Point>
        </Placemark>
        <Placemark id="15623">
            <name>CA_Fellows_290495_1950_24000_geo_1509</name>
            <description>CA_Fellows</description>
            <Point id="15622">
                <coordinates>-119.54951945977415,35.14845389547671,0.0</coordinates>
            </Point>
        </Placemark>
        <Placemark id="15625">
            <name>CA_Fellows_290495_1950_24000_geo_1535</name>
            <description>CA_Fellows</description>
            <Point id="15624">
                <coordinates>-119.51230323136356,35.14488998146815,0.0</coordinates>
            </Point>
        </Placemark>
        <Placemark id="15627">
            <name>CA_Fellows_290495_1950_24000_geo_1563</name>
            <description>CA_Fellows</description>
            <Point id="15626">
                <coordinates>-119.51023481476459,35.134947228452866,0.0</coordinates>
            </Point>
        </Placemark>
        <Placemark id="15629">
            <name>CA_Fellows_290495_1950_24000_geo_1570</name>
            <description>CA_Fellows</description>
            <Point id="15628">
                <coordinates>-119.51866599144564,35.12928513425752,0.0</coordinates>
            </Point>
        </Placemark>
        <Placemark id="15631">
            <name>CA_Fellows_290495_1950_24000_geo_1573</name>
            <description>CA_Fellows</description>
            <Point id="15630">
                <coordinates>-119.52660486707742,35.12778857409131,0.0</coordinates>
            </Point>
        </Placemark>
        <Placemark id="15633">
            <name>CA_Fellows_290495_1950_24000_geo_1577</name>
            <description>CA_Fellows</description>
            <Point id="15632">
                <coordinates>-119.5071870978854,35.12701148074378,0.0</coordinates>
            </Point>
        </Placemark>
        <Placemark id="15635">
            <name>CA_Fellows_290495_1950_24000_geo_1579</name>
            <description>CA_Fellows</description>
            <Point id="15634">
                <coordinates>-119.51352500533487,35.12665166633787,0.0</coordinates>
            </Point>
        </Placemark>
        <Placemark id="15637">
            <name>CA_Fellows_290491_1950_24000_geo_307</name>
            <description>CA_Fellows</description>
            <Point id="15636">
                <coordinates>-119.50298677834613,35.22471017683459,0.0</coordinates>
            </Point>
        </Placemark>
        <Placemark id="15639">
            <name>CA_Fellows_290491_1950_24000_geo_382</name>
            <description>CA_Fellows</description>
            <Point id="15638">
                <coordinates>-119.50335751632983,35.22146853169137,0.0</coordinates>
            </Point>
        </Placemark>
        <Placemark id="15641">
            <name>CA_Fellows_290491_1950_24000_geo_453</name>
            <description>CA_Fellows</description>
            <Point id="15640">
                <coordinates>-119.50615088010542,35.21836756312803,0.0</coordinates>
            </Point>
        </Placemark>
        <Placemark id="15643">
            <name>CA_Fellows_290491_1950_24000_geo_850</name>
            <description>CA_Fellows</description>
            <Point id="15642">
                <coordinates>-119.60073017469237,35.199200544735184,0.0</coordinates>
            </Point>
        </Placemark>
        <Placemark id="15645">
            <name>CA_Fellows_290491_1950_24000_geo_1216</name>
            <description>CA_Fellows</description>
            <Point id="15644">
                <coordinates>-119.5842671290844,35.175565986721125,0.0</coordinates>
            </Point>
        </Placemark>
        <Placemark id="15647">
            <name>CA_Fellows_290491_1950_24000_geo_1479</name>
            <description>CA_Fellows</description>
            <Point id="15646">
                <coordinates>-119.50778732074977,35.12675159389505,0.0</coordinates>
            </Point>
        </Placemark>
        <Placemark id="15649">
            <name>CA_Fellows_290491_1950_24000_geo_1483</name>
            <description>CA_Fellows</description>
            <Point id="15648">
                <coordinates>-119.5137513876318,35.12607661884347,0.0</coordinates>
            </Point>
        </Placemark>
        <Placemark id="15651">
            <name>CA_Galileo Hill_102201_1973_24000_geo_0</name>
            <description>CA_Galileo Hill</description>
            <Point id="15650">
                <coordinates>-117.76356153493442,35.195382143938616,0.0</coordinates>
            </Point>
        </Placemark>
        <Placemark id="15653">
            <name>CA_Gosford_290931_1954_24000_geo_26</name>
            <description>CA_Gosford</description>
            <Point id="15652">
                <coordinates>-119.07310627787956,35.36980344562639,0.0</coordinates>
            </Point>
        </Placemark>
        <Placemark id="15655">
            <name>CA_Gosford_290931_1954_24000_geo_53</name>
            <description>CA_Gosford</description>
            <Point id="15654">
                <coordinates>-119.06626258702423,35.362461502151454,0.0</coordinates>
            </Point>
        </Placemark>
        <Placemark id="15657">
            <name>CA_Grapevine_290956_1958_24000_geo_4</name>
            <description>CA_Grapevine</description>
            <Point id="15656">
                <coordinates>-118.91296081797972,34.997807944697456,0.0</coordinates>
            </Point>
        </Placemark>
        <Placemark id="15659">
            <name>CA_Grapevine_290956_1958_24000_geo_10</name>
            <description>CA_Grapevine</description>
            <Point id="15658">
                <coordinates>-118.92533691950561,34.996912498212055,0.0</coordinates>
            </Point>
        </Placemark>
        <Placemark id="15661">
            <name>CA_Grapevine_290956_1958_24000_geo_38</name>
            <description>CA_Grapevine</description>
            <Point id="15660">
                <coordinates>-118.91230563941417,34.99314646392634,0.0</coordinates>
            </Point>
        </Placemark>
        <Placemark id="15663">
            <name>CA_Lamont_292121_1954_24000_geo_249</name>
            <description>CA_Lamont</description>
            <Point id="15662">
                <coordinates>-118.87885975502464,35.259900783984186,0.0</coordinates>
            </Point>
        </Placemark>
        <Placemark id="15665">
            <name>CA_Lamont_292122_1954_24000_geo_220</name>
            <description>CA_Lamont</description>
            <Point id="15664">
                <coordinates>-118.87772991292707,35.26131215363183,0.0</coordinates>
            </Point>
        </Placemark>
        <Placemark id="15667">
            <name>CA_Lamont_292123_1954_24000_geo_28</name>
            <description>CA_Lamont</description>
            <Point id="15666">
                <coordinates>-118.91626517024682,35.345480402785505,0.0</coordinates>
            </Point>
        </Placemark>
        <Placemark id="15669">
            <name>CA_Lamont_292123_1954_24000_geo_53</name>
            <description>CA_Lamont</description>
            <Point id="15668">
                <coordinates>-118.95164931182757,35.332716242297934,0.0</coordinates>
            </Point>
        </Placemark>
        <Placemark id="15671">
            <name>CA_Lamont_292123_1954_24000_geo_58</name>
            <description>CA_Lamont</description>
            <Point id="15670">
                <coordinates>-118.94559216200075,35.32896210991903,0.0</coordinates>
            </Point>
        </Placemark>
        <Placemark id="15673">
            <name>CA_Lamont_292123_1954_24000_geo_68</name>
            <description>CA_Lamont</description>
            <Point id="15672">
                <coordinates>-118.90091897886522,35.323223602383926,0.0</coordinates>
            </Point>
        </Placemark>
        <Placemark id="15675">
            <name>CA_Lamont_292123_1954_24000_geo_69</name>
            <description>CA_Lamont</description>
            <Point id="15674">
                <coordinates>-118.91839480287864,35.32315459718359,0.0</coordinates>
            </Point>
        </Placemark>
        <Placemark id="15677">
            <name>CA_Lamont_292123_1954_24000_geo_224</name>
            <description>CA_Lamont</description>
            <Point id="15676">
                <coordinates>-118.877483363649,35.28533795998823,0.0</coordinates>
            </Point>
        </Placemark>
        <Placemark id="15679">
            <name>CA_Lamont_292120_1992_24000_geo_30</name>
            <description>CA_Lamont</description>
            <Point id="15678">
                <coordinates>-118.9006524342653,35.31447226478178,0.0</coordinates>
            </Point>
        </Placemark>
        <Placemark id="15681">
            <name>CA_Lamont_292120_1992_24000_geo_82</name>
            <description>CA_Lamont</description>
            <Point id="15680">
                <coordinates>-118.91605432121379,35.294146244763255,0.0</coordinates>
            </Point>
        </Placemark>
        <Placemark id="15683">
            <name>CA_Lost Hills NW_292593_1954_24000_geo_101</name>
            <description>CA_Lost Hills NW</description>
            <Point id="15682">
                <coordinates>-119.72471862615254,35.62903100238294,0.0</coordinates>
            </Point>
        </Placemark>
        <Placemark id="15685">
            <name>CA_Lost Hills NW_292593_1954_24000_geo_107</name>
            <description>CA_Lost Hills NW</description>
            <Point id="15684">
                <coordinates>-119.72470951671083,35.62828380029547,0.0</coordinates>
            </Point>
        </Placemark>
        <Placemark id="15687">
            <name>CA_Mc Kittrick Summit_292831_1959_24000_geo_0</name>
            <description>CA_Mc Kittrick Summit</description>
            <Point id="15686">
                <coordinates>-119.76739855769468,35.36644813758006,0.0</coordinates>
            </Point>
        </Placemark>
        <Placemark id="15689">
            <name>CA_Mc Kittrick Summit_292832_1959_24000_geo_20</name>
            <description>CA_Mc Kittrick Summit</description>
            <Point id="15688">
                <coordinates>-119.7689770173266,35.35957561131666,0.0</coordinates>
            </Point>
        </Placemark>
        <Placemark id="15691">
            <name>CA_Mettler_292921_1955_24000_geo_0</name>
            <description>CA_Mettler</description>
            <Point id="15690">
                <coordinates>-118.96336974492644,35.11499344461062,0.0</coordinates>
            </Point>
        </Placemark>
        <Placemark id="15693">
            <name>CA_Mettler_292921_1955_24000_geo_1</name>
            <description>CA_Mettler</description>
            <Point id="15692">
                <coordinates>-118.96288636613777,35.100743882581256,0.0</coordinates>
            </Point>
        </Placemark>
        <Placemark id="15695">
            <name>CA_Mettler_292921_1955_24000_geo_14</name>
            <description>CA_Mettler</description>
            <Point id="15694">
                <coordinates>-118.93694111585785,35.031300208495665,0.0</coordinates>
            </Point>
        </Placemark>
        <Placemark id="15697">
            <name>CA_Mettler_292921_1955_24000_geo_16</name>
            <description>CA_Mettler</description>
            <Point id="15696">
                <coordinates>-118.94633224262301,35.03052290839729,0.0</coordinates>
            </Point>
        </Placemark>
        <Placemark id="15699">
            <name>CA_Mettler_292921_1955_24000_geo_24</name>
            <description>CA_Mettler</description>
            <Point id="15698">
                <coordinates>-118.91270290113198,35.028918673101096,0.0</coordinates>
            </Point>
        </Placemark>
        <Placemark id="15701">
            <name>CA_Mettler_292921_1955_24000_geo_26</name>
            <description>CA_Mettler</description>
            <Point id="15700">
                <coordinates>-118.93950715818748,35.027601727488005,0.0</coordinates>
            </Point>
        </Placemark>
        <Placemark id="15703">
            <name>CA_Mettler_292921_1955_24000_geo_59</name>
            <description>CA_Mettler</description>
            <Point id="15702">
                <coordinates>-118.9558760212061,35.013058676673,0.0</coordinates>
            </Point>
        </Placemark>
        <Placemark id="15705">
            <name>CA_Mettler_292921_1955_24000_geo_69</name>
            <description>CA_Mettler</description>
            <Point id="15704">
                <coordinates>-118.95872445580177,35.007874803935216,0.0</coordinates>
            </Point>
        </Placemark>
        <Placemark id="15707">
            <name>CA_Mettler_292921_1955_24000_geo_84</name>
            <description>CA_Mettler</description>
            <Point id="15706">
                <coordinates>-118.93939574044671,35.0057232280841,0.0</coordinates>
            </Point>
        </Placemark>
        <Placemark id="15709">
            <name>CA_Mettler_292922_1955_24000_geo_27</name>
            <description>CA_Mettler</description>
            <Point id="15708">
                <coordinates>-118.96277019087984,35.02637118615846,0.0</coordinates>
            </Point>
        </Placemark>
        <Placemark id="15711">
            <name>CA_Mettler_292922_1955_24000_geo_47</name>
            <description>CA_Mettler</description>
            <Point id="15710">
                <coordinates>-118.95114482208652,35.0114636606269,0.0</coordinates>
            </Point>
        </Placemark>
        <Placemark id="15713">
            <name>CA_Mettler_101583_1992_24000_geo_11</name>
            <description>CA_Mettler</description>
            <Point id="15712">
                <coordinates>-118.95654367280066,35.007522091992136,0.0</coordinates>
            </Point>
        </Placemark>
        <Placemark id="15715">
            <name>CA_Millux_292966_1954_24000_geo_1</name>
            <description>CA_Millux</description>
            <Point id="15714">
                <coordinates>-119.23689694070964,35.210253811320825,0.0</coordinates>
            </Point>
        </Placemark>
        <Placemark id="15717">
            <name>CA_Millux_292966_1954_24000_geo_45</name>
            <description>CA_Millux</description>
            <Point id="15716">
                <coordinates>-119.17373340034916,35.189465585532325,0.0</coordinates>
            </Point>
        </Placemark>
        <Placemark id="15719">
            <name>CA_Millux_292966_1954_24000_geo_56</name>
            <description>CA_Millux</description>
            <Point id="15718">
                <coordinates>-119.1645540019951,35.18574957602055,0.0</coordinates>
            </Point>
        </Placemark>
        <Placemark id="15721">
            <name>CA_Millux_292966_1954_24000_geo_57</name>
            <description>CA_Millux</description>
            <Point id="15720">
                <coordinates>-119.16887927390803,35.18567562940368,0.0</coordinates>
            </Point>
        </Placemark>
        <Placemark id="15723">
            <name>CA_Millux_292966_1954_24000_geo_69</name>
            <description>CA_Millux</description>
            <Point id="15722">
                <coordinates>-119.16455223252585,35.182146008487514,0.0</coordinates>
            </Point>
        </Placemark>
        <Placemark id="15725">
            <name>CA_Millux_292966_1954_24000_geo_71</name>
            <description>CA_Millux</description>
            <Point id="15724">
                <coordinates>-119.1689221416664,35.18186751721392,0.0</coordinates>
            </Point>
        </Placemark>
        <Placemark id="15727">
            <name>CA_Millux_292966_1954_24000_geo_85</name>
            <description>CA_Millux</description>
            <Point id="15726">
                <coordinates>-119.18927796295175,35.17737440289478,0.0</coordinates>
            </Point>
        </Placemark>
        <Placemark id="15729">
            <name>CA_Millux_292967_1954_24000_geo_62</name>
            <description>CA_Millux</description>
            <Point id="15728">
                <coordinates>-119.16932905374199,35.18385896748331,0.0</coordinates>
            </Point>
        </Placemark>
        <Placemark id="15731">
            <name>CA_Millux_101595_1954_24000_geo_38</name>
            <description>CA_Millux</description>
            <Point id="15730">
                <coordinates>-119.17375055472934,35.189794037064004,0.0</coordinates>
            </Point>
        </Placemark>
        <Placemark id="15733">
            <name>CA_Millux_101595_1954_24000_geo_39</name>
            <description>CA_Millux</description>
            <Point id="15732">
                <coordinates>-119.17282464791377,35.189793910161136,0.0</coordinates>
            </Point>
        </Placemark>
        <Placemark id="15735">
            <name>CA_Millux_101595_1954_24000_geo_41</name>
            <description>CA_Millux</description>
            <Point id="15734">
                <coordinates>-119.17285520665436,35.18956474841628,0.0</coordinates>
            </Point>
        </Placemark>
        <Placemark id="15737">
            <name>CA_Millux_101595_1954_24000_geo_69</name>
            <description>CA_Millux</description>
            <Point id="15736">
                <coordinates>-119.14871920454617,35.18065760166648,0.0</coordinates>
            </Point>
        </Placemark>
        <Placemark id="15739">
            <name>CA_Millux_101595_1954_24000_geo_89</name>
            <description>CA_Millux</description>
            <Point id="15738">
                <coordinates>-119.1660356410035,35.173418668408765,0.0</coordinates>
            </Point>
        </Placemark>
        <Placemark id="15741">
            <name>CA_Millux_101595_1954_24000_geo_90</name>
            <description>CA_Millux</description>
            <Point id="15740">
                <coordinates>-119.17395168009375,35.17251312536307,0.0</coordinates>
            </Point>
        </Placemark>
        <Placemark id="15743">
            <name>CA_Millux_292965_1954_24000_geo_99</name>
            <description>CA_Millux</description>
            <Point id="15742">
                <coordinates>-119.13755803950951,35.165708237243734,0.0</coordinates>
            </Point>
        </Placemark>
        <Placemark id="15745">
            <name>CA_Mouth of Kern_293241_1950_24000_geo_4</name>
            <description>CA_Mouth of Kern</description>
            <Point id="15744">
                <coordinates>-119.29873474479446,35.24725032632942,0.0</coordinates>
            </Point>
        </Placemark>
        <Placemark id="15747">
            <name>CA_Mouth of Kern_293241_1950_24000_geo_27</name>
            <description>CA_Mouth of Kern</description>
            <Point id="15746">
                <coordinates>-119.25649459515766,35.23778677000171,0.0</coordinates>
            </Point>
        </Placemark>
        <Placemark id="15749">
            <name>CA_Mouth of Kern_293241_1950_24000_geo_31</name>
            <description>CA_Mouth of Kern</description>
            <Point id="15748">
                <coordinates>-119.25366592510221,35.23598492737684,0.0</coordinates>
            </Point>
        </Placemark>
        <Placemark id="15751">
            <name>CA_Mouth of Kern_293241_1950_24000_geo_32</name>
            <description>CA_Mouth of Kern</description>
            <Point id="15750">
                <coordinates>-119.37239948297524,35.174037145940126,0.0</coordinates>
            </Point>
        </Placemark>
        <Placemark id="15753">
            <name>CA_Mouth of Kern_293242_1950_24000_geo_7</name>
            <description>CA_Mouth of Kern</description>
            <Point id="15752">
                <coordinates>-119.29097644347898,35.24649191989697,0.0</coordinates>
            </Point>
        </Placemark>
        <Placemark id="15755">
            <name>CA_Mouth of Kern_293242_1950_24000_geo_46</name>
            <description>CA_Mouth of Kern</description>
            <Point id="15754">
                <coordinates>-119.37175928964918,35.16029228835694,0.0</coordinates>
            </Point>
        </Placemark>
        <Placemark id="15757">
            <name>CA_Mouth of Kern_293244_1950_24000_geo_28</name>
            <description>CA_Mouth of Kern</description>
            <Point id="15756">
                <coordinates>-119.26754874788915,35.23739693808207,0.0</coordinates>
            </Point>
        </Placemark>
        <Placemark id="15759">
            <name>CA_Mouth of Kern_293244_1950_24000_geo_30</name>
            <description>CA_Mouth of Kern</description>
            <Point id="15758">
                <coordinates>-119.33150672791272,35.20904369528513,0.0</coordinates>
            </Point>
        </Placemark>
        <Placemark id="15761">
            <name>CA_Mouth of Kern_293244_1950_24000_geo_40</name>
            <description>CA_Mouth of Kern</description>
            <Point id="15760">
                <coordinates>-119.36778678379093,35.1648560220538,0.0</coordinates>
            </Point>
        </Placemark>
        <Placemark id="15763">
            <name>CA_Mouth of Kern_293244_1950_24000_geo_41</name>
            <description>CA_Mouth of Kern</description>
            <Point id="15762">
                <coordinates>-119.36758591419225,35.16465463882219,0.0</coordinates>
            </Point>
        </Placemark>
        <Placemark id="15765">
            <name>CA_Mouth of Kern_293245_1950_24000_geo_30</name>
            <description>CA_Mouth of Kern</description>
            <Point id="15764">
                <coordinates>-119.3724671785548,35.17432231158646,0.0</coordinates>
            </Point>
        </Placemark>
        <Placemark id="15767">
            <name>CA_North of Oildale_293589_1954_24000_geo_122</name>
            <description>CA_North of Oildale</description>
            <Point id="15766">
                <coordinates>-119.10882817625242,35.523020897913774,0.0</coordinates>
            </Point>
        </Placemark>
        <Placemark id="15769">
            <name>CA_North of Oildale_293589_1954_24000_geo_191</name>
            <description>CA_North of Oildale</description>
            <Point id="15768">
                <coordinates>-119.09396997613398,35.509673905835825,0.0</coordinates>
            </Point>
        </Placemark>
        <Placemark id="15771">
            <name>CA_Oil Center_293660_1954_24000_geo_79</name>
            <description>CA_Oil Center</description>
            <Point id="15770">
                <coordinates>-118.9310779676548,35.488916970776756,0.0</coordinates>
            </Point>
        </Placemark>
        <Placemark id="15773">
            <name>CA_Oil Center_293660_1954_24000_geo_382</name>
            <description>CA_Oil Center</description>
            <Point id="15772">
                <coordinates>-118.8791797371414,35.46445247334193,0.0</coordinates>
            </Point>
        </Placemark>
        <Placemark id="15775">
            <name>CA_Oil Center_293661_1954_24000_geo_3</name>
            <description>CA_Oil Center</description>
            <Point id="15774">
                <coordinates>-118.88750184497236,35.49889072455916,0.0</coordinates>
            </Point>
        </Placemark>
        <Placemark id="15777">
            <name>CA_Oil Center_293662_1954_24000_geo_98</name>
            <description>CA_Oil Center</description>
            <Point id="15776">
                <coordinates>-118.94197990012414,35.487474843225755,0.0</coordinates>
            </Point>
        </Placemark>
        <Placemark id="15779">
            <name>CA_Oil Center_293662_1954_24000_geo_144</name>
            <description>CA_Oil Center</description>
            <Point id="15778">
                <coordinates>-118.94079301334602,35.479343139987385,0.0</coordinates>
            </Point>
        </Placemark>
        <Placemark id="15781">
            <name>CA_Oildale_293664_1954_24000_geo_43</name>
            <description>CA_Oildale</description>
            <Point id="15780">
                <coordinates>-119.05490674259971,35.49708433283597,0.0</coordinates>
            </Point>
        </Placemark>
        <Placemark id="15783">
            <name>CA_Oildale_293664_1954_24000_geo_59</name>
            <description>CA_Oildale</description>
            <Point id="15782">
                <coordinates>-119.07404941621012,35.4957428951984,0.0</coordinates>
            </Point>
        </Placemark>
        <Placemark id="15785">
            <name>CA_Oildale_293664_1954_24000_geo_71</name>
            <description>CA_Oildale</description>
            <Point id="15784">
                <coordinates>-119.07212132189565,35.49439041920631,0.0</coordinates>
            </Point>
        </Placemark>
        <Placemark id="15787">
            <name>CA_Oildale_293664_1954_24000_geo_98</name>
            <description>CA_Oildale</description>
            <Point id="15786">
                <coordinates>-119.07223274375576,35.492696928691615,0.0</coordinates>
            </Point>
        </Placemark>
        <Placemark id="15789">
            <name>CA_Oildale_293664_1954_24000_geo_944</name>
            <description>CA_Oildale</description>
            <Point id="15788">
                <coordinates>-119.02659967970281,35.456001794779844,0.0</coordinates>
            </Point>
        </Placemark>
        <Placemark id="15791">
            <name>CA_Oildale_293664_1954_24000_geo_1531</name>
            <description>CA_Oildale</description>
            <Point id="15790">
                <coordinates>-119.05225499756274,35.37667315896104,0.0</coordinates>
            </Point>
        </Placemark>
        <Placemark id="15793">
            <name>CA_Oildale_293665_1954_24000_geo_1242</name>
            <description>CA_Oildale</description>
            <Point id="15792">
                <coordinates>-119.0257519132828,35.43876469867128,0.0</coordinates>
            </Point>
        </Placemark>
        <Placemark id="15795">
            <name>CA_Oildale_293665_1954_24000_geo_1307</name>
            <description>CA_Oildale</description>
            <Point id="15794">
                <coordinates>-119.06934935076634,35.43033777404835,0.0</coordinates>
            </Point>
        </Placemark>
        <Placemark id="15797">
            <name>CA_Oildale_293667_1954_24000_geo_1296</name>
            <description>CA_Oildale</description>
            <Point id="15796">
                <coordinates>-119.10519450182562,35.40543989006542,0.0</coordinates>
            </Point>
        </Placemark>
        <Placemark id="15799">
            <name>CA_Packwood Creek_101708_1961_24000_geo_0</name>
            <description>CA_Packwood Creek</description>
            <Point id="15798">
                <coordinates>-120.0077967717459,35.61192165122722,0.0</coordinates>
            </Point>
        </Placemark>
        <Placemark id="15801">
            <name>CA_Packwood Creek_101708_1961_24000_geo_1</name>
            <description>CA_Packwood Creek</description>
            <Point id="15800">
                <coordinates>-120.0444211101168,35.6115119628061,0.0</coordinates>
            </Point>
        </Placemark>
        <Placemark id="15803">
            <name>CA_Packwood Creek_101708_1961_24000_geo_3</name>
            <description>CA_Packwood Creek</description>
            <Point id="15802">
                <coordinates>-120.0236446481371,35.57057054616788,0.0</coordinates>
            </Point>
        </Placemark>
        <Placemark id="15805">
            <name>CA_Panorama Hills_293942_1954_24000_geo_1</name>
            <description>CA_Panorama Hills</description>
            <Point id="15804">
                <coordinates>-119.66289883153573,35.155829061280414,0.0</coordinates>
            </Point>
        </Placemark>
        <Placemark id="15807">
            <name>CA_Panorama Hills_293941_1954_24000_geo_1</name>
            <description>CA_Panorama Hills</description>
            <Point id="15806">
                <coordinates>-119.65504107400454,35.19769226749179,0.0</coordinates>
            </Point>
        </Placemark>
        <Placemark id="15809">
            <name>CA_Panorama Hills_293941_1954_24000_geo_2</name>
            <description>CA_Panorama Hills</description>
            <Point id="15808">
                <coordinates>-119.65566786241445,35.19616347967909,0.0</coordinates>
            </Point>
        </Placemark>
        <Placemark id="15811">
            <name>CA_Pastoria Creek_293995_1958_24000_geo_16</name>
            <description>CA_Pastoria Creek</description>
            <Point id="15810">
                <coordinates>-118.76327489214687,34.97755689978362,0.0</coordinates>
            </Point>
        </Placemark>
        <Placemark id="15813">
            <name>CA_Pastoria Creek_293995_1958_24000_geo_30</name>
            <description>CA_Pastoria Creek</description>
            <Point id="15812">
                <coordinates>-118.75922882314492,34.97132779085339,0.0</coordinates>
            </Point>
        </Placemark>
        <Placemark id="15815">
            <name>CA_Pastoria Creek_293995_1958_24000_geo_35</name>
            <description>CA_Pastoria Creek</description>
            <Point id="15814">
                <coordinates>-118.85722497085294,34.97012359355044,0.0</coordinates>
            </Point>
        </Placemark>
        <Placemark id="15817">
            <name>CA_Pastoria Creek_293995_1958_24000_geo_38</name>
            <description>CA_Pastoria Creek</description>
            <Point id="15816">
                <coordinates>-118.85599975290772,34.967468239043214,0.0</coordinates>
            </Point>
        </Placemark>
        <Placemark id="15819">
            <name>CA_Pastoria Creek_293995_1958_24000_geo_40</name>
            <description>CA_Pastoria Creek</description>
            <Point id="15818">
                <coordinates>-118.86432116945672,34.96689728659048,0.0</coordinates>
            </Point>
        </Placemark>
        <Placemark id="15821">
            <name>CA_Pastoria Creek_293995_1958_24000_geo_42</name>
            <description>CA_Pastoria Creek</description>
            <Point id="15820">
                <coordinates>-118.87248686337571,34.966527312507445,0.0</coordinates>
            </Point>
        </Placemark>
        <Placemark id="15823">
            <name>CA_Pastoria Creek_293995_1958_24000_geo_43</name>
            <description>CA_Pastoria Creek</description>
            <Point id="15822">
                <coordinates>-118.86182839897396,34.96570776960914,0.0</coordinates>
            </Point>
        </Placemark>
        <Placemark id="15825">
            <name>CA_Pentland_294049_1953_24000_geo_187</name>
            <description>CA_Pentland</description>
            <Point id="15824">
                <coordinates>-119.33697124029123,35.06858426317603,0.0</coordinates>
            </Point>
        </Placemark>
        <Placemark id="15827">
            <name>CA_Pentland_294049_1953_24000_geo_222</name>
            <description>CA_Pentland</description>
            <Point id="15826">
                <coordinates>-119.35634640307337,35.059153893496756,0.0</coordinates>
            </Point>
        </Placemark>
        <Placemark id="15829">
            <name>CA_Pentland_294049_1953_24000_geo_301</name>
            <description>CA_Pentland</description>
            <Point id="15828">
                <coordinates>-119.35313685180056,35.039343196425456,0.0</coordinates>
            </Point>
        </Placemark>
        <Placemark id="15831">
            <name>CA_Pentland_294050_1953_24000_geo_189</name>
            <description>CA_Pentland</description>
            <Point id="15830">
                <coordinates>-119.36359098773724,35.07229333023997,0.0</coordinates>
            </Point>
        </Placemark>
        <Placemark id="15833">
            <name>CA_Pentland_294050_1953_24000_geo_215</name>
            <description>CA_Pentland</description>
            <Point id="15832">
                <coordinates>-119.37068544660389,35.070156431846584,0.0</coordinates>
            </Point>
        </Placemark>
        <Placemark id="15835">
            <name>CA_Pentland_294050_1953_24000_geo_218</name>
            <description>CA_Pentland</description>
            <Point id="15834">
                <coordinates>-119.3608938759902,35.06993164735683,0.0</coordinates>
            </Point>
        </Placemark>
        <Placemark id="15837">
            <name>CA_Pentland_294050_1953_24000_geo_260</name>
            <description>CA_Pentland</description>
            <Point id="15836">
                <coordinates>-119.351612857567,35.065474940909915,0.0</coordinates>
            </Point>
        </Placemark>
        <Placemark id="15839">
            <name>CA_Pentland_294050_1953_24000_geo_271</name>
            <description>CA_Pentland</description>
            <Point id="15838">
                <coordinates>-119.35293755060502,35.06374367074858,0.0</coordinates>
            </Point>
        </Placemark>
        <Placemark id="15841">
            <name>CA_Pentland_294050_1953_24000_geo_293</name>
            <description>CA_Pentland</description>
            <Point id="15840">
                <coordinates>-119.35958386183647,35.057660476837015,0.0</coordinates>
            </Point>
        </Placemark>
        <Placemark id="15843">
            <name>CA_Pentland_294050_1953_24000_geo_307</name>
            <description>CA_Pentland</description>
            <Point id="15842">
                <coordinates>-119.3700202176032,35.05638695252589,0.0</coordinates>
            </Point>
        </Placemark>
        <Placemark id="15845">
            <name>CA_Pentland_294050_1953_24000_geo_312</name>
            <description>CA_Pentland</description>
            <Point id="15844">
                <coordinates>-119.36407139990897,35.05613849140519,0.0</coordinates>
            </Point>
        </Placemark>
        <Placemark id="15847">
            <name>CA_Pentland_294050_1953_24000_geo_316</name>
            <description>CA_Pentland</description>
            <Point id="15846">
                <coordinates>-119.37458483272832,35.05576739408764,0.0</coordinates>
            </Point>
        </Placemark>
        <Placemark id="15849">
            <name>CA_Pentland_294050_1953_24000_geo_321</name>
            <description>CA_Pentland</description>
            <Point id="15848">
                <coordinates>-119.36922749613299,35.05535783403869,0.0</coordinates>
            </Point>
        </Placemark>
        <Placemark id="15851">
            <name>CA_Pentland_294050_1953_24000_geo_329</name>
            <description>CA_Pentland</description>
            <Point id="15850">
                <coordinates>-119.36757898843696,35.055065515547234,0.0</coordinates>
            </Point>
        </Placemark>
        <Placemark id="15853">
            <name>CA_Pentland_294050_1953_24000_geo_330</name>
            <description>CA_Pentland</description>
            <Point id="15852">
                <coordinates>-119.3705971454952,35.05500920190202,0.0</coordinates>
            </Point>
        </Placemark>
        <Placemark id="15855">
            <name>CA_Pentland_294050_1953_24000_geo_331</name>
            <description>CA_Pentland</description>
            <Point id="15854">
                <coordinates>-119.36953887488964,35.05466168629722,0.0</coordinates>
            </Point>
        </Placemark>
        <Placemark id="15857">
            <name>CA_Pentland_294050_1953_24000_geo_334</name>
            <description>CA_Pentland</description>
            <Point id="15856">
                <coordinates>-119.3701846029613,35.05432254487566,0.0</coordinates>
            </Point>
        </Placemark>
        <Placemark id="15859">
            <name>CA_Pentland_294050_1953_24000_geo_336</name>
            <description>CA_Pentland</description>
            <Point id="15858">
                <coordinates>-119.36177584526648,35.05395981564328,0.0</coordinates>
            </Point>
        </Placemark>
        <Placemark id="15861">
            <name>CA_Pentland_294050_1953_24000_geo_337</name>
            <description>CA_Pentland</description>
            <Point id="15860">
                <coordinates>-119.3725453619621,35.05387269142605,0.0</coordinates>
            </Point>
        </Placemark>
        <Placemark id="15863">
            <name>CA_Pentland_294050_1953_24000_geo_363</name>
            <description>CA_Pentland</description>
            <Point id="15862">
                <coordinates>-119.36003664009053,35.0506727710967,0.0</coordinates>
            </Point>
        </Placemark>
        <Placemark id="15865">
            <name>CA_Pentland_294050_1953_24000_geo_370</name>
            <description>CA_Pentland</description>
            <Point id="15864">
                <coordinates>-119.37156251796968,35.04986196517797,0.0</coordinates>
            </Point>
        </Placemark>
        <Placemark id="15867">
            <name>CA_Pentland_294050_1953_24000_geo_391</name>
            <description>CA_Pentland</description>
            <Point id="15866">
                <coordinates>-119.35905516824879,35.047999006998644,0.0</coordinates>
            </Point>
        </Placemark>
        <Placemark id="15869">
            <name>CA_Pentland_294050_1953_24000_geo_394</name>
            <description>CA_Pentland</description>
            <Point id="15868">
                <coordinates>-119.36043586416433,35.0476321690692,0.0</coordinates>
            </Point>
        </Placemark>
        <Placemark id="15871">
            <name>CA_Pentland_294050_1953_24000_geo_404</name>
            <description>CA_Pentland</description>
            <Point id="15870">
                <coordinates>-119.35573419337553,35.043283825693564,0.0</coordinates>
            </Point>
        </Placemark>
        <Placemark id="15873">
            <name>CA_Pentland_294050_1953_24000_geo_418</name>
            <description>CA_Pentland</description>
            <Point id="15872">
                <coordinates>-119.33782631667947,35.0371069903114,0.0</coordinates>
            </Point>
        </Placemark>
        <Placemark id="15875">
            <name>CA_Pentland_294050_1953_24000_geo_453</name>
            <description>CA_Pentland</description>
            <Point id="15874">
                <coordinates>-119.34719848604246,35.02866111809152,0.0</coordinates>
            </Point>
        </Placemark>
        <Placemark id="15877">
            <name>CA_Pentland_294050_1953_24000_geo_454</name>
            <description>CA_Pentland</description>
            <Point id="15876">
                <coordinates>-119.34669740288959,35.028487251196836,0.0</coordinates>
            </Point>
        </Placemark>
        <Placemark id="15879">
            <name>CA_Pentland_101763_1953_24000_geo_209</name>
            <description>CA_Pentland</description>
            <Point id="15878">
                <coordinates>-119.35356323079957,35.070507410869986,0.0</coordinates>
            </Point>
        </Placemark>
        <Placemark id="15881">
            <name>CA_Pleito Hills_294242_1958_24000_geo_11</name>
            <description>CA_Pleito Hills</description>
            <Point id="15880">
                <coordinates>-119.07642259363433,34.99419903685096,0.0</coordinates>
            </Point>
        </Placemark>
        <Placemark id="15883">
            <name>CA_Pyramid Hills_294415_1953_24000_geo_41</name>
            <description>CA_Pyramid Hills</description>
            <Point id="15882">
                <coordinates>-120.00327351406413,35.755201406297566,0.0</coordinates>
            </Point>
        </Placemark>
        <Placemark id="15885">
            <name>CA_Reward_294641_1950_24000_geo_362</name>
            <description>CA_Reward</description>
            <Point id="15884">
                <coordinates>-119.71161748413951,35.30940922707483,0.0</coordinates>
            </Point>
        </Placemark>
        <Placemark id="15887">
            <name>CA_Reward_294641_1950_24000_geo_407</name>
            <description>CA_Reward</description>
            <Point id="15886">
                <coordinates>-119.66004051761522,35.28935074267943,0.0</coordinates>
            </Point>
        </Placemark>
        <Placemark id="15889">
            <name>CA_Reward_294641_1950_24000_geo_418</name>
            <description>CA_Reward</description>
            <Point id="15888">
                <coordinates>-119.63045871027916,35.284346953073396,0.0</coordinates>
            </Point>
        </Placemark>
        <Placemark id="15891">
            <name>CA_Reward_294641_1950_24000_geo_422</name>
            <description>CA_Reward</description>
            <Point id="15890">
                <coordinates>-119.63109027650611,35.28384617829999,0.0</coordinates>
            </Point>
        </Placemark>
        <Placemark id="15893">
            <name>CA_Reward_294641_1950_24000_geo_424</name>
            <description>CA_Reward</description>
            <Point id="15892">
                <coordinates>-119.66774771503783,35.25351761683585,0.0</coordinates>
            </Point>
        </Placemark>
        <Placemark id="15895">
            <name>CA_Reward_294643_1950_24000_geo_41</name>
            <description>CA_Reward</description>
            <Point id="15894">
                <coordinates>-119.72208029451097,35.36642881972404,0.0</coordinates>
            </Point>
        </Placemark>
        <Placemark id="15897">
            <name>CA_Reward_294643_1950_24000_geo_460</name>
            <description>CA_Reward</description>
            <Point id="15896">
                <coordinates>-119.66706181488296,35.30414065796478,0.0</coordinates>
            </Point>
        </Placemark>
        <Placemark id="15899">
            <name>CA_Reward_294643_1950_24000_geo_468</name>
            <description>CA_Reward</description>
            <Point id="15898">
                <coordinates>-119.68676050217732,35.30234179468962,0.0</coordinates>
            </Point>
        </Placemark>
        <Placemark id="15901">
            <name>CA_Reward_294643_1950_24000_geo_508</name>
            <description>CA_Reward</description>
            <Point id="15900">
                <coordinates>-119.65852448083346,35.27041397396096,0.0</coordinates>
            </Point>
        </Placemark>
        <Placemark id="15903">
            <name>CA_Reward_294643_1950_24000_geo_509</name>
            <description>CA_Reward</description>
            <Point id="15902">
                <coordinates>-119.68679081444337,35.26554567761127,0.0</coordinates>
            </Point>
        </Placemark>
        <Placemark id="15905">
            <name>CA_Reward_294643_1950_24000_geo_510</name>
            <description>CA_Reward</description>
            <Point id="15904">
                <coordinates>-119.69884856900158,35.25448284732486,0.0</coordinates>
            </Point>
        </Placemark>
        <Placemark id="15907">
            <name>CA_Rio Bravo_294685_1954_24000_geo_86</name>
            <description>CA_Rio Bravo</description>
            <Point id="15906">
                <coordinates>-119.26881875656493,35.4410405522431,0.0</coordinates>
            </Point>
        </Placemark>
        <Placemark id="15909">
            <name>CA_Rio Bravo_294686_1954_24000_geo_53</name>
            <description>CA_Rio Bravo</description>
            <Point id="15908">
                <coordinates>-119.27995089999754,35.45182355267488,0.0</coordinates>
            </Point>
        </Placemark>
        <Placemark id="15911">
            <name>CA_Rio Bravo_294687_1954_24000_geo_10</name>
            <description>CA_Rio Bravo</description>
            <Point id="15910">
                <coordinates>-119.27503247738291,35.46408707384913,0.0</coordinates>
            </Point>
        </Placemark>
        <Placemark id="15913">
            <name>CA_Rio Bravo_294687_1954_24000_geo_11</name>
            <description>CA_Rio Bravo</description>
            <Point id="15912">
                <coordinates>-119.27501766911018,35.463848976646524,0.0</coordinates>
            </Point>
        </Placemark>
        <Placemark id="15915">
            <name>CA_Rio Bravo Ranch_294693_1954_24000_geo_28</name>
            <description>CA_Rio Bravo Ranch</description>
            <Point id="15914">
                <coordinates>-118.80453010530525,35.43649466661516,0.0</coordinates>
            </Point>
        </Placemark>
        <Placemark id="15917">
            <name>CA_Rosedale_294816_1954_24000_geo_43</name>
            <description>CA_Rosedale</description>
            <Point id="15916">
                <coordinates>-119.23156555430786,35.416188752492914,0.0</coordinates>
            </Point>
        </Placemark>
        <Placemark id="15919">
            <name>CA_Rosedale_294816_1954_24000_geo_77</name>
            <description>CA_Rosedale</description>
            <Point id="15918">
                <coordinates>-119.22846803087987,35.402462236697964,0.0</coordinates>
            </Point>
        </Placemark>
        <Placemark id="15921">
            <name>CA_Rosedale_294816_1954_24000_geo_82</name>
            <description>CA_Rosedale</description>
            <Point id="15920">
                <coordinates>-119.1949190735292,35.40129449392385,0.0</coordinates>
            </Point>
        </Placemark>
        <Placemark id="15923">
            <name>CA_Rosedale_294816_1954_24000_geo_93</name>
            <description>CA_Rosedale</description>
            <Point id="15922">
                <coordinates>-119.20301638882363,35.39922430521337,0.0</coordinates>
            </Point>
        </Placemark>
        <Placemark id="15925">
            <name>CA_Rosedale_294816_1954_24000_geo_108</name>
            <description>CA_Rosedale</description>
            <Point id="15924">
                <coordinates>-119.21741507504214,35.39549333927173,0.0</coordinates>
            </Point>
        </Placemark>
        <Placemark id="15927">
            <name>CA_Rosedale_294817_1954_24000_geo_2</name>
            <description>CA_Rosedale</description>
            <Point id="15926">
                <coordinates>-119.13357602017322,35.44743728487339,0.0</coordinates>
            </Point>
        </Placemark>
        <Placemark id="15929">
            <name>CA_Rosedale_294817_1954_24000_geo_4</name>
            <description>CA_Rosedale</description>
            <Point id="15928">
                <coordinates>-119.13332209824551,35.44246469005168,0.0</coordinates>
            </Point>
        </Placemark>
        <Placemark id="15931">
            <name>CA_Rosedale_294817_1954_24000_geo_68</name>
            <description>CA_Rosedale</description>
            <Point id="15930">
                <coordinates>-119.2327595518885,35.422058582991426,0.0</coordinates>
            </Point>
        </Placemark>
        <Placemark id="15933">
            <name>CA_Rosedale_294817_1954_24000_geo_74</name>
            <description>CA_Rosedale</description>
            <Point id="15932">
                <coordinates>-119.2377807386639,35.41871423178763,0.0</coordinates>
            </Point>
        </Placemark>
        <Placemark id="15935">
            <name>CA_Rosedale_294817_1954_24000_geo_83</name>
            <description>CA_Rosedale</description>
            <Point id="15934">
                <coordinates>-119.23527183028426,35.41338555025841,0.0</coordinates>
            </Point>
        </Placemark>
        <Placemark id="15937">
            <name>CA_Rosedale_294817_1954_24000_geo_97</name>
            <description>CA_Rosedale</description>
            <Point id="15936">
                <coordinates>-119.2276958938073,35.4074083149551,0.0</coordinates>
            </Point>
        </Placemark>
        <Placemark id="15939">
            <name>CA_Rosedale_294817_1954_24000_geo_138</name>
            <description>CA_Rosedale</description>
            <Point id="15938">
                <coordinates>-119.21252499034105,35.3953516736415,0.0</coordinates>
            </Point>
        </Placemark>
        <Placemark id="15941">
            <name>CA_Rosedale_294817_1954_24000_geo_145</name>
            <description>CA_Rosedale</description>
            <Point id="15940">
                <coordinates>-119.24641053905717,35.39345417773495,0.0</coordinates>
            </Point>
        </Placemark>
        <Placemark id="15943">
            <name>CA_Rosedale_294817_1954_24000_geo_152</name>
            <description>CA_Rosedale</description>
            <Point id="15942">
                <coordinates>-119.20822876097071,35.38817291333757,0.0</coordinates>
            </Point>
        </Placemark>
        <Placemark id="15945">
            <name>CA_Sand Canyon_295060_1965_24000_geo_63</name>
            <description>CA_Sand Canyon</description>
            <Point id="15944">
                <coordinates>-118.94767818359097,35.63777014451129,0.0</coordinates>
            </Point>
        </Placemark>
        <Placemark id="15947">
            <name>CA_Sawtooth Ridge_300368_1961_24000_geo_1</name>
            <description>CA_Sawtooth Ridge</description>
            <Point id="15946">
                <coordinates>-120.07976768723154,35.72553809364304,0.0</coordinates>
            </Point>
        </Placemark>
        <Placemark id="15949">
            <name>CA_Semitropic_300414_1954_24000_geo_3</name>
            <description>CA_Semitropic</description>
            <Point id="15948">
                <coordinates>-119.62021331342035,35.57404708409482,0.0</coordinates>
            </Point>
        </Placemark>
        <Placemark id="15951">
            <name>CA_Semitropic_300414_1954_24000_geo_4</name>
            <description>CA_Semitropic</description>
            <Point id="15950">
                <coordinates>-119.53812712670862,35.52030203424201,0.0</coordinates>
            </Point>
        </Placemark>
        <Placemark id="15953">
            <name>CA_Stevens_300663_1954_24000_geo_4</name>
            <description>CA_Stevens</description>
            <Point id="15952">
                <coordinates>-119.15440013008705,35.35608290111759,0.0</coordinates>
            </Point>
        </Placemark>
        <Placemark id="15955">
            <name>CA_Stevens_300663_1954_24000_geo_8</name>
            <description>CA_Stevens</description>
            <Point id="15954">
                <coordinates>-119.2325997932739,35.335830712506485,0.0</coordinates>
            </Point>
        </Placemark>
        <Placemark id="15957">
            <name>CA_Stevens_300663_1954_24000_geo_15</name>
            <description>CA_Stevens</description>
            <Point id="15956">
                <coordinates>-119.23488670346188,35.33039739428693,0.0</coordinates>
            </Point>
        </Placemark>
        <Placemark id="15959">
            <name>CA_Stevens_300663_1954_24000_geo_16</name>
            <description>CA_Stevens</description>
            <Point id="15958">
                <coordinates>-119.23792617505622,35.330268021155504,0.0</coordinates>
            </Point>
        </Placemark>
        <Placemark id="15961">
            <name>CA_Stevens_300663_1954_24000_geo_22</name>
            <description>CA_Stevens</description>
            <Point id="15960">
                <coordinates>-119.23058890542185,35.328921254600644,0.0</coordinates>
            </Point>
        </Placemark>
        <Placemark id="15963">
            <name>CA_Stevens_300663_1954_24000_geo_37</name>
            <description>CA_Stevens</description>
            <Point id="15962">
                <coordinates>-119.14907981093181,35.30863931261691,0.0</coordinates>
            </Point>
        </Placemark>
        <Placemark id="15965">
            <name>CA_Stevens_300663_1954_24000_geo_40</name>
            <description>CA_Stevens</description>
            <Point id="15964">
                <coordinates>-119.14590674753217,35.307270897716066,0.0</coordinates>
            </Point>
        </Placemark>
        <Placemark id="15967">
            <name>CA_Stevens_300663_1954_24000_geo_42</name>
            <description>CA_Stevens</description>
            <Point id="15966">
                <coordinates>-119.13635721465008,35.306186985787804,0.0</coordinates>
            </Point>
        </Placemark>
        <Placemark id="15969">
            <name>CA_Stevens_300663_1954_24000_geo_61</name>
            <description>CA_Stevens</description>
            <Point id="15968">
                <coordinates>-119.19819040896701,35.294480090886026,0.0</coordinates>
            </Point>
        </Placemark>
        <Placemark id="15971">
            <name>CA_Stevens_300663_1954_24000_geo_71</name>
            <description>CA_Stevens</description>
            <Point id="15970">
                <coordinates>-119.20014497298158,35.29323908003977,0.0</coordinates>
            </Point>
        </Placemark>
        <Placemark id="15973">
            <name>CA_Stevens_300663_1954_24000_geo_129</name>
            <description>CA_Stevens</description>
            <Point id="15972">
                <coordinates>-119.22627858862117,35.28560114411508,0.0</coordinates>
            </Point>
        </Placemark>
        <Placemark id="15975">
            <name>CA_Stevens_300666_1954_24000_geo_18</name>
            <description>CA_Stevens</description>
            <Point id="15974">
                <coordinates>-119.23489391530832,35.328898591446524,0.0</coordinates>
            </Point>
        </Placemark>
        <Placemark id="15977">
            <name>CA_Stevens_300666_1954_24000_geo_31</name>
            <description>CA_Stevens</description>
            <Point id="15976">
                <coordinates>-119.14716348641096,35.30371669038417,0.0</coordinates>
            </Point>
        </Placemark>
        <Placemark id="15979">
            <name>CA_Taft_300777_1950_24000_geo_13</name>
            <description>CA_Taft</description>
            <Point id="15978">
                <coordinates>-119.456940132419,35.22174539321264,0.0</coordinates>
            </Point>
        </Placemark>
        <Placemark id="15981">
            <name>CA_Taft_300777_1950_24000_geo_550</name>
            <description>CA_Taft</description>
            <Point id="15980">
                <coordinates>-119.41885078503779,35.16319799945296,0.0</coordinates>
            </Point>
        </Placemark>
        <Placemark id="15983">
            <name>CA_Taft_300777_1950_24000_geo_572</name>
            <description>CA_Taft</description>
            <Point id="15982">
                <coordinates>-119.49112727511415,35.16099390865001,0.0</coordinates>
            </Point>
        </Placemark>
        <Placemark id="15985">
            <name>CA_Taft_300777_1950_24000_geo_624</name>
            <description>CA_Taft</description>
            <Point id="15984">
                <coordinates>-119.42478932565318,35.155601009745844,0.0</coordinates>
            </Point>
        </Placemark>
        <Placemark id="15987">
            <name>CA_Taft_300777_1950_24000_geo_791</name>
            <description>CA_Taft</description>
            <Point id="15986">
                <coordinates>-119.49147701341123,35.13535781508645,0.0</coordinates>
            </Point>
        </Placemark>
        <Placemark id="15989">
            <name>CA_Taft_300779_1950_24000_geo_10</name>
            <description>CA_Taft</description>
            <Point id="15988">
                <coordinates>-119.4679852281701,35.225559879729325,0.0</coordinates>
            </Point>
        </Placemark>
        <Placemark id="15991">
            <name>CA_Taft_300779_1950_24000_geo_15</name>
            <description>CA_Taft</description>
            <Point id="15990">
                <coordinates>-119.47556655765099,35.224770285817414,0.0</coordinates>
            </Point>
        </Placemark>
        <Placemark id="15993">
            <name>CA_Taft_300779_1950_24000_geo_23</name>
            <description>CA_Taft</description>
            <Point id="15992">
                <coordinates>-119.48755251518499,35.2217267021381,0.0</coordinates>
            </Point>
        </Placemark>
        <Placemark id="15995">
            <name>CA_Taft_300779_1950_24000_geo_26</name>
            <description>CA_Taft</description>
            <Point id="15994">
                <coordinates>-119.49093056421539,35.221411206851755,0.0</coordinates>
            </Point>
        </Placemark>
        <Placemark id="15997">
            <name>CA_Taft_300779_1950_24000_geo_611</name>
            <description>CA_Taft</description>
            <Point id="15996">
                <coordinates>-119.48847020107367,35.15747980284981,0.0</coordinates>
            </Point>
        </Placemark>
        <Placemark id="15999">
            <name>CA_Tejon Hills_300825_1955_24000_geo_9</name>
            <description>CA_Tejon Hills</description>
            <Point id="15998">
                <coordinates>-118.86456698786341,35.06749693463283,0.0</coordinates>
            </Point>
        </Placemark>
        <Placemark id="16001">
            <name>CA_Tejon Hills_300825_1955_24000_geo_209</name>
            <description>CA_Tejon Hills</description>
            <Point id="16000">
                <coordinates>-118.86860233780354,35.005330826016305,0.0</coordinates>
            </Point>
        </Placemark>
        <Placemark id="16003">
            <name>CA_Tent Hills_102000_1994_24000_geo_1</name>
            <description>CA_Tent Hills</description>
            <Point id="16002">
                <coordinates>-120.18228309446637,35.82733898056349,0.0</coordinates>
            </Point>
        </Placemark>
        <Placemark id="16005">
            <name>CA_Tupman_301000_1954_24000_geo_24</name>
            <description>CA_Tupman</description>
            <Point id="16004">
                <coordinates>-119.3213065479067,35.293362249450624,0.0</coordinates>
            </Point>
        </Placemark>
        <Placemark id="16007">
            <name>CA_Tupman_301000_1954_24000_geo_47</name>
            <description>CA_Tupman</description>
            <Point id="16006">
                <coordinates>-119.36983917237296,35.2879162056225,0.0</coordinates>
            </Point>
        </Placemark>
        <Placemark id="16009">
            <name>CA_Tupman_301000_1954_24000_geo_50</name>
            <description>CA_Tupman</description>
            <Point id="16008">
                <coordinates>-119.33196124412069,35.28754300210902,0.0</coordinates>
            </Point>
        </Placemark>
        <Placemark id="16011">
            <name>CA_Tupman_301000_1954_24000_geo_64</name>
            <description>CA_Tupman</description>
            <Point id="16010">
                <coordinates>-119.33003987894558,35.285962039913784,0.0</coordinates>
            </Point>
        </Placemark>
        <Placemark id="16013">
            <name>CA_Tupman_301000_1954_24000_geo_103</name>
            <description>CA_Tupman</description>
            <Point id="16012">
                <coordinates>-119.34898055744667,35.28240493279168,0.0</coordinates>
            </Point>
        </Placemark>
        <Placemark id="16015">
            <name>CA_Tupman_301000_1954_24000_geo_171</name>
            <description>CA_Tupman</description>
            <Point id="16014">
                <coordinates>-119.29892569253838,35.27580923695883,0.0</coordinates>
            </Point>
        </Placemark>
        <Placemark id="16017">
            <name>CA_Tupman_301000_1954_24000_geo_187</name>
            <description>CA_Tupman</description>
            <Point id="16016">
                <coordinates>-119.26291606314105,35.27439043275896,0.0</coordinates>
            </Point>
        </Placemark>
        <Placemark id="16019">
            <name>CA_Tupman_301000_1954_24000_geo_295</name>
            <description>CA_Tupman</description>
            <Point id="16018">
                <coordinates>-119.27973195757399,35.260188327050024,0.0</coordinates>
            </Point>
        </Placemark>
        <Placemark id="16021">
            <name>CA_Tupman_301001_1954_24000_geo_284</name>
            <description>CA_Tupman</description>
            <Point id="16020">
                <coordinates>-119.29470421013261,35.264683439451304,0.0</coordinates>
            </Point>
        </Placemark>
        <Placemark id="16023">
            <name>CA_Tupman_301001_1954_24000_geo_310</name>
            <description>CA_Tupman</description>
            <Point id="16022">
                <coordinates>-119.27357205058172,35.2552365541588,0.0</coordinates>
            </Point>
        </Placemark>
        <Placemark id="16025">
            <name>CA_Tupman_301001_1954_24000_geo_313</name>
            <description>CA_Tupman</description>
            <Point id="16024">
                <coordinates>-119.35996215433352,35.25344910099222,0.0</coordinates>
            </Point>
        </Placemark>
        <Placemark id="16027">
            <name>CA_Tupman_102072_1954_24000_geo_84</name>
            <description>CA_Tupman</description>
            <Point id="16026">
                <coordinates>-119.34805672848829,35.28318375093934,0.0</coordinates>
            </Point>
        </Placemark>
        <Placemark id="16029">
            <name>CA_West Elk Hills_301278_1954_24000_geo_17</name>
            <description>CA_West Elk Hills</description>
            <Point id="16028">
                <coordinates>-119.55490315658919,35.29799442787243,0.0</coordinates>
            </Point>
        </Placemark>
        <Placemark id="16031">
            <name>CA_West Elk Hills_301278_1954_24000_geo_89</name>
            <description>CA_West Elk Hills</description>
            <Point id="16030">
                <coordinates>-119.60768022595718,35.25088921889433,0.0</coordinates>
            </Point>
        </Placemark>
    </Document>
</kml>
