# Supplementary material for: A Deep Learning Based Framework to Identify Undocumented Orphaned Oil and Gas Wells from Historical Maps: A Case Study for California and Oklahoma
Source: Environ Sci Technol. 2024 Dec 4;58(50):22194–203. doi: 10.1021/acs.est.4c04413 (PMC11656717; doi:10.1021/acs.est.4c04413)
Supplement: Supplementary file 2 — es4c04413_si_002.zip [file es4c04413_si_002.zip]

Archive with 5 entries (4 files):
- visible_potential_UOWs/
- visible_potential_UOWs/Osage_OK_visible_UOWs.csv
- visible_potential_UOWs/Osage_OK_visible_UOWs_exact_location.csv
- visible_potential_UOWs/Osage_OK_visible_UOWs_exact_location.kml
- visible_potential_UOWs/Osage_OK_visible_UOWs.kml
