# Supplementary material for: A Deep Learning Based Framework to Identify Undocumented Orphaned Oil and Gas Wells from Historical Maps: A Case Study for California and Oklahoma
Source: Environ Sci Technol. 2024 Dec 4;58(50):22194–203. doi: 10.1021/acs.est.4c04413 (PMC11656717; doi:10.1021/acs.est.4c04413)
Supplement: Supplementary file 2 — es4c04413_si_002.zip [file es4c04413_si_002.zip › visible_potential_UOWs/Osage_OK_visible_UOWs.csv]

Potential UOW id	Coordinates
OK_Whippoorwill_707085_1973_24000_geo_114	36.952074,-96.150396
OK_Wolco_707100_1972_24000_geo_267	36.547528,-96.053786
OK_Wolco_707100_1972_24000_geo_330	36.536064,-96.067767
OK_Wolco_707100_1972_24000_geo_337	36.533794,-96.064703
OK_SandSprings_706749_1956_24000_geo_171	36.221682,-96.049544
OK_SandSprings_706749_1956_24000_geo_197	36.212889,-96.043567
OK_SandSprings_706749_1956_24000_geo_207	36.21163,-96.040744
OK_SandSprings_706749_1956_24000_geo_208	36.211508,-96.043237
OK_SandSprings_706749_1956_24000_geo_213	36.210752,-96.033306
OK_AvantSE_705372_1963_24000_geo_145	36.271765,-96.054942
OK_AvantSE_705371_1963_24000_geo_250	36.254916,-96.061559
OK_Barnsdall_705390_1964_24000_geo_86	36.574118,-96.240272
OK_Wynona_707113_1964_24000_geo_88	36.594351,-96.351485
OK_Wynona_802719_1964_24000_geo_85	36.596429,-96.353258
OK_Burbank_705514_1978_24000_geo_391	36.668958,-96.659221
OK_Burbank_705514_1978_24000_geo_525	36.640574,-96.655535
OK_AvantNW_705369_1966_24000_geo_20	36.487207,-96.175554
OK_AvantNW_705369_1966_24000_geo_59	36.443436,-96.195222
OK_Shidler_706788_1964_24000_geo_28	36.840984,-96.719643
OK_Woolaroc_707107_1971_24000_geo_52	36.719663,-96.064936
OK_HominyNE_705992_1966_24000_geo_40	36.465479,-96.26116
OK_HominyNE_705992_1966_24000_geo_96	36.422597,-96.337448
OK_HominyNE_705992_1966_24000_geo_116	36.379709,-96.334493
OK_BowringSE_705474_1971_24000_geo_124	36.79938,-96.090287
OK_BowringSE_705474_1971_24000_geo_191	36.783122,-96.084818
OK_Hominy_705990_1966_24000_geo_15	36.494148,-96.440541
OK_LucyCreek_706279_1978_24000_geo_208	36.55178,-96.503799
OK_NewPrue_800951_1966_24000_geo_70	36.286482,-96.327898
OK_Wekiwa_707067_1958_24000_geo_37	36.191651,-96.203987
