# Supplementary material for: A Deep Learning Based Framework to Identify Undocumented Orphaned Oil and Gas Wells from Historical Maps: A Case Study for California and Oklahoma
Source: Environ Sci Technol. 2024 Dec 4;58(50):22194–203. doi: 10.1021/acs.est.4c04413 (PMC11656717; doi:10.1021/acs.est.4c04413)
Supplement: Supplementary file 2 — es4c04413_si_002.zip [file es4c04413_si_002.zip › visible_potential_UOWs/Osage_OK_visible_UOWs_exact_location.csv]

Potential UOW id	Coordinates
OK_Whippoorwill_707085_1973_24000_geo_114	36.9520868,-96.1504999
OK_Wolco_707100_1972_24000_geo_267	36.5475648,-96.0538362
OK_Wolco_707100_1972_24000_geo_330	36.5362208,-96.0677315
OK_Wolco_707100_1972_24000_geo_337	36.533795,-96.0646232
OK_SandSprings_706749_1956_24000_geo_171	36.2217284,-96.0495596
OK_SandSprings_706749_1956_24000_geo_197	36.2129087,-96.0435898
OK_SandSprings_706749_1956_24000_geo_207	36.2116492,-96.0407777
OK_SandSprings_706749_1956_24000_geo_208	36.2115854,-96.0432752
OK_SandSprings_706749_1956_24000_geo_213	36.2108057,-96.0333908
OK_AvantSE_705372_1963_24000_geo_145	36.271755,-96.0548995
OK_AvantSE_705371_1963_24000_geo_250	36.2549054,-96.0613684
OK_Barnsdall_705390_1964_24000_geo_86	36.5741105,-96.2403531
OK_Wynona_707113_1964_24000_geo_88	36.5943067,-96.3515244
OK_Wynona_802719_1964_24000_geo_85	36.5965128,-96.353329
OK_Burbank_705514_1978_24000_geo_391	36.6689515,-96.6593314
OK_Burbank_705514_1978_24000_geo_525	36.6406491,-96.6556672
OK_AvantNW_705369_1966_24000_geo_20	36.4872275,-96.1755466
OK_AvantNW_705369_1966_24000_geo_59	36.4432902,-96.1953063
OK_Shidler_706788_1964_24000_geo_28	36.8408917,-96.7197282
OK_Woolaroc_707107_1971_24000_geo_52	36.7196487,-96.0650191
OK_HominyNE_705992_1966_24000_geo_40	36.4653803,-96.2612107
OK_HominyNE_705992_1966_24000_geo_96	36.4227179,-96.3373374
OK_HominyNE_705992_1966_24000_geo_116	36.3797555,-96.3346309
OK_BowringSE_705474_1971_24000_geo_124	36.7993306,-96.0902515
OK_BowringSE_705474_1971_24000_geo_191	36.7831098,-96.0847483
OK_Hominy_705990_1966_24000_geo_15	36.4941427,-96.4406111
OK_LucyCreek_706279_1978_24000_geo_208	36.5518345,-96.5036652
OK_NewPrue_800951_1966_24000_geo_70	36.2864525,-96.3280502
OK_Wekiwa_707067_1958_24000_geo_37	36.191633,-96.2040189
