# Supplementary material for: A Deep Learning Based Framework to Identify Undocumented Orphaned Oil and Gas Wells from Historical Maps: A Case Study for California and Oklahoma
Source: Environ Sci Technol. 2024 Dec 4;58(50):22194–203. doi: 10.1021/acs.est.4c04413 (PMC11656717; doi:10.1021/acs.est.4c04413)
Supplement: Supplementary file 2 — es4c04413_si_002.zip [file es4c04413_si_002.zip › visible_potential_UOWs/Osage_OK_visible_UOWs_exact_location.kml]

<?xml version="1.0" encoding="UTF-8"?>
<kml xmlns="http://www.opengis.net/kml/2.2" xmlns:gx="http://www.google.com/kml/ext/2.2">
    <Document id="19291">
        <Placemark id="19293">
            <name>OK_Whippoorwill_707085_1973_24000_geo_114</name>
            <Point id="19292">
                <coordinates>-96.1504999,36.9520868,0.0</coordinates>
            </Point>
        </Placemark>
        <Placemark id="19295">
            <name>OK_Wolco_707100_1972_24000_geo_267</name>
            <Point id="19294">
                <coordinates>-96.0538362,36.5475648,0.0</coordinates>
            </Point>
        </Placemark>
        <Placemark id="19297">
            <name>OK_Wolco_707100_1972_24000_geo_330</name>
            <Point id="19296">
                <coordinates>-96.0677315,36.5362208,0.0</coordinates>
            </Point>
        </Placemark>
        <Placemark id="19299">
            <name>OK_Wolco_707100_1972_24000_geo_337</name>
            <Point id="19298">
                <coordinates>-96.0646232,36.533795,0.0</coordinates>
            </Point>
        </Placemark>
        <Placemark id="19301">
            <name>OK_SandSprings_706749_1956_24000_geo_171</name>
            <Point id="19300">
                <coordinates>-96.0495596,36.2217284,0.0</coordinates>
            </Point>
        </Placemark>
        <Placemark id="19303">
            <name>OK_SandSprings_706749_1956_24000_geo_197</name>
            <Point id="19302">
                <coordinates>-96.0435898,36.2129087,0.0</coordinates>
            </Point>
        </Placemark>
        <Placemark id="19305">
            <name>OK_SandSprings_706749_1956_24000_geo_207</name>
            <Point id="19304">
                <coordinates>-96.0407777,36.2116492,0.0</coordinates>
            </Point>
        </Placemark>
        <Placemark id="19307">
            <name>OK_SandSprings_706749_1956_24000_geo_208</name>
            <Point id="19306">
                <coordinates>-96.0432752,36.2115854,0.0</coordinates>
            </Point>
        </Placemark>
        <Placemark id="19309">
            <name>OK_SandSprings_706749_1956_24000_geo_213</name>
            <Point id="19308">
                <coordinates>-96.0333908,36.2108057,0.0</coordinates>
            </Point>
        </Placemark>
        <Placemark id="19311">
            <name>OK_AvantSE_705372_1963_24000_geo_145</name>
            <Point id="19310">
                <coordinates>-96.0548995,36.271755,0.0</coordinates>
            </Point>
        </Placemark>
        <Placemark id="19313">
            <name>OK_AvantSE_705371_1963_24000_geo_250</name>
            <Point id="19312">
                <coordinates>-96.0613684,36.2549054,0.0</coordinates>
            </Point>
        </Placemark>
        <Placemark id="19315">
            <name>OK_Barnsdall_705390_1964_24000_geo_86</name>
            <Point id="19314">
                <coordinates>-96.2403531,36.5741105,0.0</coordinates>
            </Point>
        </Placemark>
        <Placemark id="19317">
            <name>OK_Wynona_707113_1964_24000_geo_88</name>
            <Point id="19316">
                <coordinates>-96.3515244,36.5943067,0.0</coordinates>
            </Point>
        </Placemark>
        <Placemark id="19319">
            <name>OK_Wynona_802719_1964_24000_geo_85</name>
            <Point id="19318">
                <coordinates>-96.353329,36.5965128,0.0</coordinates>
            </Point>
        </Placemark>
        <Placemark id="19321">
            <name>OK_Burbank_705514_1978_24000_geo_391</name>
            <Point id="19320">
                <coordinates>-96.6593314,36.6689515,0.0</coordinates>
            </Point>
        </Placemark>
        <Placemark id="19323">
            <name>OK_Burbank_705514_1978_24000_geo_525</name>
            <Point id="19322">
                <coordinates>-96.6556672,36.6406491,0.0</coordinates>
            </Point>
        </Placemark>
        <Placemark id="19325">
            <name>OK_AvantNW_705369_1966_24000_geo_20</name>
            <Point id="19324">
                <coordinates>-96.1755466,36.4872275,0.0</coordinates>
            </Point>
        </Placemark>
        <Placemark id="19327">
            <name>OK_AvantNW_705369_1966_24000_geo_59</name>
            <Point id="19326">
                <coordinates>-96.1953063,36.4432902,0.0</coordinates>
            </Point>
        </Placemark>
        <Placemark id="19329">
            <name>OK_Shidler_706788_1964_24000_geo_28</name>
            <Point id="19328">
                <coordinates>-96.7197282,36.8408917,0.0</coordinates>
            </Point>
        </Placemark>
        <Placemark id="19331">
            <name>OK_Woolaroc_707107_1971_24000_geo_52</name>
            <Point id="19330">
                <coordinates>-96.0650191,36.7196487,0.0</coordinates>
            </Point>
        </Placemark>
        <Placemark id="19333">
            <name>OK_HominyNE_705992_1966_24000_geo_40</name>
            <Point id="19332">
                <coordinates>-96.2612107,36.4653803,0.0</coordinates>
            </Point>
        </Placemark>
        <Placemark id="19335">
            <name>OK_HominyNE_705992_1966_24000_geo_96</name>
            <Point id="19334">
                <coordinates>-96.3373374,36.4227179,0.0</coordinates>
            </Point>
        </Placemark>
        <Placemark id="19337">
            <name>OK_HominyNE_705992_1966_24000_geo_116</name>
            <Point id="19336">
                <coordinates>-96.3346309,36.3797555,0.0</coordinates>
            </Point>
        </Placemark>
        <Placemark id="19339">
            <name>OK_BowringSE_705474_1971_24000_geo_124</name>
            <Point id="19338">
                <coordinates>-96.0902515,36.7993306,0.0</coordinates>
            </Point>
        </Placemark>
        <Placemark id="19341">
            <name>OK_BowringSE_705474_1971_24000_geo_191</name>
            <Point id="19340">
                <coordinates>-96.0847483,36.7831098,0.0</coordinates>
            </Point>
        </Placemark>
        <Placemark id="19343">
            <name>OK_Hominy_705990_1966_24000_geo_15</name>
            <Point id="19342">
                <coordinates>-96.4406111,36.4941427,0.0</coordinates>
            </Point>
        </Placemark>
        <Placemark id="19345">
            <name>OK_LucyCreek_706279_1978_24000_geo_208</name>
            <Point id="19344">
                <coordinates>-96.5036652,36.5518345,0.0</coordinates>
            </Point>
        </Placemark>
        <Placemark id="19347">
            <name>OK_NewPrue_800951_1966_24000_geo_70</name>
            <Point id="19346">
                <coordinates>-96.3280502,36.2864525,0.0</coordinates>
            </Point>
        </Placemark>
        <Placemark id="19349">
            <name>OK_Wekiwa_707067_1958_24000_geo_37</name>
            <Point id="19348">
                <coordinates>-96.2040189,36.191633,0.0</coordinates>
            </Point>
        </Placemark>
    </Document>
</kml>
