# Supplementary material for: A Deep Learning Based Framework to Identify Undocumented Orphaned Oil and Gas Wells from Historical Maps: A Case Study for California and Oklahoma
Source: Environ Sci Technol. 2024 Dec 4;58(50):22194–203. doi: 10.1021/acs.est.4c04413 (PMC11656717; doi:10.1021/acs.est.4c04413)
Supplement: Supplementary file 2 — es4c04413_si_002.zip [file es4c04413_si_002.zip › visible_potential_UOWs/Osage_OK_visible_UOWs.kml]

<?xml version="1.0" encoding="UTF-8"?>
<kml xmlns="http://www.opengis.net/kml/2.2" xmlns:gx="http://www.google.com/kml/ext/2.2">
    <Document id="19229">
        <Placemark id="19231">
            <name>OK_Whippoorwill_707085_1973_24000_geo_114</name>
            <description>detected</description>
            <Point id="19230">
                <coordinates>-96.150396,36.952074,0.0</coordinates>
            </Point>
        </Placemark>
        <Placemark id="19233">
            <name>OK_Wolco_707100_1972_24000_geo_267</name>
            <description>detected</description>
            <Point id="19232">
                <coordinates>-96.053786,36.547528,0.0</coordinates>
            </Point>
        </Placemark>
        <Placemark id="19235">
            <name>OK_Wolco_707100_1972_24000_geo_330</name>
            <description>detected</description>
            <Point id="19234">
                <coordinates>-96.067767,36.536064,0.0</coordinates>
            </Point>
        </Placemark>
        <Placemark id="19237">
            <name>OK_Wolco_707100_1972_24000_geo_337</name>
            <description>detected</description>
            <Point id="19236">
                <coordinates>-96.064703,36.533794,0.0</coordinates>
            </Point>
        </Placemark>
        <Placemark id="19239">
            <name>OK_SandSprings_706749_1956_24000_geo_171</name>
            <description>detected</description>
            <Point id="19238">
                <coordinates>-96.049544,36.221682,0.0</coordinates>
            </Point>
        </Placemark>
        <Placemark id="19241">
            <name>OK_SandSprings_706749_1956_24000_geo_197</name>
            <description>detected</description>
            <Point id="19240">
                <coordinates>-96.043567,36.212889,0.0</coordinates>
            </Point>
        </Placemark>
        <Placemark id="19243">
            <name>OK_SandSprings_706749_1956_24000_geo_207</name>
            <description>detected</description>
            <Point id="19242">
                <coordinates>-96.040744,36.21163,0.0</coordinates>
            </Point>
        </Placemark>
        <Placemark id="19245">
            <name>OK_SandSprings_706749_1956_24000_geo_208</name>
            <description>detected</description>
            <Point id="19244">
                <coordinates>-96.043237,36.211508,0.0</coordinates>
            </Point>
        </Placemark>
        <Placemark id="19247">
            <name>OK_SandSprings_706749_1956_24000_geo_213</name>
            <description>detected</description>
            <Point id="19246">
                <coordinates>-96.033306,36.210752,0.0</coordinates>
            </Point>
        </Placemark>
        <Placemark id="19249">
            <name>OK_AvantSE_705372_1963_24000_geo_145</name>
            <description>detected</description>
            <Point id="19248">
                <coordinates>-96.054942,36.271765,0.0</coordinates>
            </Point>
        </Placemark>
        <Placemark id="19251">
            <name>OK_AvantSE_705371_1963_24000_geo_250</name>
            <description>detected</description>
            <Point id="19250">
                <coordinates>-96.061559,36.254916,0.0</coordinates>
            </Point>
        </Placemark>
        <Placemark id="19253">
            <name>OK_Barnsdall_705390_1964_24000_geo_86</name>
            <description>detected</description>
            <Point id="19252">
                <coordinates>-96.240272,36.574118,0.0</coordinates>
            </Point>
        </Placemark>
        <Placemark id="19255">
            <name>OK_Wynona_707113_1964_24000_geo_88</name>
            <description>detected</description>
            <Point id="19254">
                <coordinates>-96.351485,36.594351,0.0</coordinates>
            </Point>
        </Placemark>
        <Placemark id="19257">
            <name>OK_Wynona_802719_1964_24000_geo_85</name>
            <description>detected</description>
            <Point id="19256">
                <coordinates>-96.353258,36.596429,0.0</coordinates>
            </Point>
        </Placemark>
        <Placemark id="19259">
            <name>OK_Burbank_705514_1978_24000_geo_391</name>
            <description>detected</description>
            <Point id="19258">
                <coordinates>-96.659221,36.668958,0.0</coordinates>
            </Point>
        </Placemark>
        <Placemark id="19261">
            <name>OK_Burbank_705514_1978_24000_geo_525</name>
            <description>detected</description>
            <Point id="19260">
                <coordinates>-96.655535,36.640574,0.0</coordinates>
            </Point>
        </Placemark>
        <Placemark id="19263">
            <name>OK_AvantNW_705369_1966_24000_geo_20</name>
            <description>detected</description>
            <Point id="19262">
                <coordinates>-96.175554,36.487207,0.0</coordinates>
            </Point>
        </Placemark>
        <Placemark id="19265">
            <name>OK_AvantNW_705369_1966_24000_geo_59</name>
            <description>detected</description>
            <Point id="19264">
                <coordinates>-96.195222,36.443436,0.0</coordinates>
            </Point>
        </Placemark>
        <Placemark id="19267">
            <name>OK_Shidler_706788_1964_24000_geo_28</name>
            <description>detected</description>
            <Point id="19266">
                <coordinates>-96.719643,36.840984,0.0</coordinates>
            </Point>
        </Placemark>
        <Placemark id="19269">
            <name>OK_Woolaroc_707107_1971_24000_geo_52</name>
            <description>detected</description>
            <Point id="19268">
                <coordinates>-96.064936,36.719663,0.0</coordinates>
            </Point>
        </Placemark>
        <Placemark id="19271">
            <name>OK_HominyNE_705992_1966_24000_geo_40</name>
            <description>detected</description>
            <Point id="19270">
                <coordinates>-96.26116,36.465479,0.0</coordinates>
            </Point>
        </Placemark>
        <Placemark id="19273">
            <name>OK_HominyNE_705992_1966_24000_geo_96</name>
            <description>detected</description>
            <Point id="19272">
                <coordinates>-96.337448,36.422597,0.0</coordinates>
            </Point>
        </Placemark>
        <Placemark id="19275">
            <name>OK_HominyNE_705992_1966_24000_geo_116</name>
            <description>detected</description>
            <Point id="19274">
                <coordinates>-96.334493,36.379709,0.0</coordinates>
            </Point>
        </Placemark>
        <Placemark id="19277">
            <name>OK_BowringSE_705474_1971_24000_geo_124</name>
            <description>detected</description>
            <Point id="19276">
                <coordinates>-96.090287,36.79938,0.0</coordinates>
            </Point>
        </Placemark>
        <Placemark id="19279">
            <name>OK_BowringSE_705474_1971_24000_geo_191</name>
            <description>detected</description>
            <Point id="19278">
                <coordinates>-96.084818,36.783122,0.0</coordinates>
            </Point>
        </Placemark>
        <Placemark id="19281">
            <name>OK_Hominy_705990_1966_24000_geo_15</name>
            <description>detected</description>
            <Point id="19280">
                <coordinates>-96.440541,36.494148,0.0</coordinates>
            </Point>
        </Placemark>
        <Placemark id="19283">
            <name>OK_LucyCreek_706279_1978_24000_geo_208</name>
            <description>detected</description>
            <Point id="19282">
                <coordinates>-96.503799,36.55178,0.0</coordinates>
            </Point>
        </Placemark>
        <Placemark id="19285">
            <name>OK_NewPrue_800951_1966_24000_geo_70</name>
            <description>detected</description>
            <Point id="19284">
                <coordinates>-96.327898,36.286482,0.0</coordinates>
            </Point>
        </Placemark>
        <Placemark id="19287">
            <name>OK_Wekiwa_707067_1958_24000_geo_37</name>
            <description>detected</description>
            <Point id="19286">
                <coordinates>-96.203987,36.191651,0.0</coordinates>
            </Point>
        </Placemark>
    </Document>
</kml>
